# Supplementary material for: RNA-seq analysis reveals significant effects of EGFR signalling on the secretome of mesenchymal stem cells
Source: Oncotarget. 2014 Oct 29;5(21):10518–28. doi: 10.18632/oncotarget.2420 (PMC4279390; doi:10.18632/oncotarget.2420)
Supplement: Supplementary file 2 [file oncotarget-05-10518-s002.xlsx]

## Sheet: Differentially expressed genes
Supplementary Table 2: 10,068 differentially expressed genes between untreated and TGFα-treated MSCs
Gene ID	MSC	MSC+ TGFα	Fold Induction
BMS1P1_dup2	0.015	0	0
BMS1P5_dup2	0.015	0	0
IL9R	0.0275	0	0
ARL17A_dup1	0.0275	0	0
UBE2Q2P2_dup2	0.045	0	0
CGB7	0.055	0	0
UBE2Q2P3_dup2	0.06	0	0
NCRNA00107	0.135	0	0
C11orf94	0.17	0	0
SCARNA6	0.2275	0	0
DAPL1	0.24	0	0
BET3L	0.33	0	0
SNORA50	0.3625	0	0
HIST1H3E	0.405	0	0
SNORA80B	0.4425	0	0
SNORA76	0.5125	0	0
SNORD116-28	0.53	0	0
SNORA72	0.61	0	0
SCARNA18	0.6825	0	0
MIR106B	0.685	0	0
SNORD105	0.7375	0	0
MIR29B2	0.9275	0	0
SNORD85	0.975	0	0
SNORD110	1.1575	0	0
SNORA39	1.175	0	0
MIR630	1.2975	0	0
SNORD127	1.3275	0	0
SNORD72	1.42	0	0
SNORD119	1.4875	0	0
SNORD56	1.605	0	0
SNORA2A	1.62	0	0
SNORD114-17	1.7675	0	0
SNORD1C	1.845	0	0
SNORD93	1.9925	0	0
SNORD101	2.1425	0	0
MIRLET7D	2.485	0	0
C22orf34	11.4475	0.0375	0.00327582
HHLA1	2.065	0.0275	0.0133172
SNORA11	2.035	0.035	0.017199
MIR1248	1.8725	0.0475	0.0253672
C10orf122	0.1725	0.005	0.0289855
STARD6	0.25	0.0075	0.03
ZNF679	0.08	0.0025	0.03125
SCARNA7	1.22	0.0575	0.0471311
KRTAP5-9	0.105	0.005	0.047619
UTS2	0.1325	0.0075	0.0566038
SNORA66	1.32	0.075	0.0568182
SNORA5A	1.895	0.115	0.060686
OCLM	0.245	0.015	0.0612245
C14orf178	0.24	0.015	0.0625
MYF6	0.1525	0.01	0.0655738
LOC100289473	0.1475	0.01	0.0677966
SNORD37	1.04	0.0725	0.0697115
RTDR1	0.1725	0.0125	0.0724638
MIR568	0.71	0.0525	0.0739437
LOC283299	0.1575	0.0125	0.0793651
GRIK1-AS1	0.0625	0.005	0.08
CARD16	0.405	0.0325	0.0802469
MIR219-1	0.56	0.045	0.0803571
C9orf24	0.0925	0.0075	0.0810811
TCTEX1D4	0.06	0.005	0.0833333
LOC728819	0.46	0.04	0.0869565
LOC643387	0.2275	0.02	0.0879121
SNORD50B	2.17	0.195	0.0898618
CCDC144C	0.0275	0.0025	0.0909091
FAM153B	0.0525	0.005	0.0952381
EFCAB9	0.155	0.015	0.0967742
SNORA28	1.185	0.1175	0.0991561
HIST1H2AE	0.22	0.0225	0.102273
ACSM3	0.145	0.015	0.103448
TPTE2	0.0475	0.005	0.105263
TFF1	0.1875	0.02	0.106667
C4orf47	0.3275	0.035	0.10687
FGFBP2	0.14	0.015	0.107143
SLC16A8	0.115	0.0125	0.108696
SNORA44	1.3475	0.1475	0.109462
SNORA75	2.17	0.245	0.112903
COX4I2	0.2375	0.0275	0.115789
C15orf54	0.1075	0.0125	0.116279
SNORD94	1.125	0.1325	0.117778
ZNF890P	0.0625	0.0075	0.12
ARL17A_dup2	0.02	0.0025	0.125
BEX1	0.2	0.025	0.125
ASPA	0.1775	0.0225	0.126761
SNORD29	3.91	0.51	0.130435
C1orf229	0.2825	0.0375	0.132743
IL12RB2	0.0375	0.005	0.133333
C2orf40	0.3525	0.0475	0.134752
RIT2	0.0925	0.0125	0.135135
SLITRK1	0.0925	0.0125	0.135135
EAF2	0.2475	0.035	0.141414
HORMAD2	0.0525	0.0075	0.142857
TNXA	0.035	0.005	0.142857
DEPDC4	0.07	0.01	0.142857
NCRNA00264	0.0675	0.01	0.148148
TNXB_dup1	0.0325	0.005	0.153846
SNORA6	1.8	0.28	0.155556
LOC100272217	0.2375	0.0375	0.157895
SYCP3	0.11	0.0175	0.159091
RXFP1	0.295	0.0475	0.161017
FLJ11235	0.0775	0.0125	0.16129
GCNT3	0.0775	0.0125	0.16129
DPRXP4	0.215	0.035	0.162791
CPO	0.1675	0.0275	0.164179
SNORD63	3.0075	0.495	0.164589
SNORD38A	2.8225	0.4675	0.165633
CASC1	0.09	0.015	0.166667
CYYR1	0.045	0.0075	0.166667
DBIL5P2	0.075	0.0125	0.166667
KLK5	0.105	0.0175	0.166667
SLC38A3	0.09	0.015	0.166667
ZNF443	0.075	0.0125	0.166667
TMED6	0.175	0.03	0.171429
FAM13AOS	0.6975	0.12	0.172043
TNFSF13B	0.5475	0.095	0.173516
TMEM92	0.0575	0.01	0.173913
SNORD73A	2.78	0.485	0.17446
C6orf52	0.2575	0.045	0.174757
C20orf152	0.1	0.0175	0.175
IL20RA	0.1	0.0175	0.175
PIP5K1B	0.0425	0.0075	0.176471
ZNF385B	0.0425	0.0075	0.176471
LOC404266	0.1375	0.025	0.181818
C6orf58	0.0825	0.015	0.181818
C21orf71	0.2325	0.0425	0.182796
IL19	0.08	0.015	0.1875
PRKAA2	0.08	0.015	0.1875
ZNF676	0.04	0.0075	0.1875
LOC374491	0.0925	0.0175	0.189189
LOC100129066	0.0525	0.01	0.190476
NDP	0.1175	0.0225	0.191489
C2orf15	0.1175	0.0225	0.191489
LIPJ	0.1025	0.02	0.195122
SNORA8	5.385	1.0525	0.19545
ENTPD3	0.115	0.0225	0.195652
GOT1L1	0.115	0.0225	0.195652
AP3B2	0.2675	0.0525	0.196262
SNORD97	1.965	0.3875	0.197201
ITGA9	0.075	0.015	0.2
DNAI1	0.075	0.015	0.2
FTCD	0.0875	0.0175	0.2
SNORA81	1.6	0.3225	0.201563
C21orf130	0.1225	0.025	0.204082
CTSW	0.11	0.0225	0.204545
CD70	0.11	0.0225	0.204545
INTS4L1	0.0975	0.02	0.205128
SNORD90	2.1875	0.45	0.205714
SH2D2A	0.06	0.0125	0.208333
HIST1H2AG	0.2275	0.0475	0.208791
BCL8	0.215	0.045	0.209302
GPM6A	0.2225	0.0475	0.213483
TMEM151A	0.07	0.015	0.214286
RTKN2	0.21	0.045	0.214286
GUSBL1	0.2675	0.0575	0.214953
SNORA42	6.7625	1.47	0.217375
NRN1L	0.23	0.05	0.217391
AP1S3	0.285	0.0625	0.219298
ENDOU	0.135	0.03	0.222222
ITPK1-AS1	0.0675	0.015	0.222222
LOC145474	0.145	0.0325	0.224138
RGS18	0.2	0.045	0.225
CPXM1	0.055	0.0125	0.227273
CCIN	0.11	0.025	0.227273
IFNE	0.3075	0.07	0.227642
SERPINB12	0.0875	0.02	0.228571
LOC441666	0.0975	0.0225	0.230769
LOC143188	0.1625	0.0375	0.230769
CCNE2	0.205	0.0475	0.231707
HGFAC	0.1075	0.025	0.232558
SNORD117	3.815	0.8875	0.232634
C20orf107	0.2575	0.06	0.23301
LOC100128191	0.2575	0.06	0.23301
C14orf39	0.075	0.0175	0.233333
NCRNA00258	0.1375	0.0325	0.236364
C12orf56	0.095	0.0225	0.236842
CCDC17	0.1475	0.035	0.237288
CYP27B1	0.0525	0.0125	0.238095
LRRC33	0.1875	0.045	0.24
LEAP2	0.395	0.095	0.240506
AQP7	0.145	0.035	0.241379
MIR222	1.6425	0.4	0.243531
CCDC162	0.5525	0.135	0.244344
SNORA84	2.4	0.59	0.245833
IL23R	0.03	0.0075	0.25
C21orf90	0.12	0.03	0.25
FAM106A	0.18	0.045	0.25
LOC100233209	0.12	0.03	0.25
LRRC69	0.15	0.0375	0.25
TCL6	0.1	0.025	0.25
MIR3651	3.49	0.875	0.250716
LOC100129794	0.595	0.15	0.252101
TM6SF1	0.1375	0.035	0.254545
KRT15	0.1075	0.0275	0.255814
ESCO2	0.175	0.045	0.257143
RHOF	3.045	0.7875	0.258621
KIF19	0.0675	0.0175	0.259259
TTPA	0.1825	0.0475	0.260274
C15orf34	0.0575	0.015	0.26087
C2orf52	0.2	0.0525	0.2625
STAG3L2	0.4375	0.115	0.262857
C3orf72	0.0475	0.0125	0.263158
SERPINA6	0.1325	0.035	0.264151
PAR-SN	0.245	0.065	0.265306
ZNF354B	1.07	0.2875	0.268692
SNORA17	4.205	1.1325	0.269322
SYCE2	0.185	0.05	0.27027
CBWD3_dup2	0.57	0.155	0.27193
PPEF1	0.0825	0.0225	0.272727
DPY19L2	0.3575	0.0975	0.272727
NEK10	0.1375	0.0375	0.272727
KIT	0.045	0.0125	0.277778
TAS2R14	0.305	0.085	0.278689
PKIB	0.1075	0.03	0.27907
NR0B1	0.125	0.035	0.28
IL17B	0.2225	0.0625	0.280899
CCDC7	0.16	0.045	0.28125
LOC100289230	0.745	0.21	0.281879
OR10A6	0.36	0.1025	0.284722
FAM132A	0.21	0.06	0.285714
FITM1	0.2275	0.065	0.285714
KIAA1543	0.035	0.01	0.285714
C9orf68	0.0875	0.025	0.285714
CD80	0.1225	0.035	0.285714
PDE6G	0.2275	0.065	0.285714
PI15	0.035	0.01	0.285714
SNORD87	5.3125	1.525	0.287059
FIGF	0.095	0.0275	0.289474
FCRLB	0.56	0.1625	0.290179
C6orf147	0.7225	0.21	0.290657
NEK5	0.06	0.0175	0.291667
PCDHB13	0.17	0.05	0.294118
RASGRP3	0.11	0.0325	0.295455
FCRL3	0.0675	0.02	0.296296
SLC44A4	0.0675	0.02	0.296296
TMEM163	0.185	0.055	0.297297
NUDT16P1	0.5625	0.1675	0.297778
RCOR2	0.1175	0.035	0.297872
CD28	0.05	0.015	0.3
DGKG	0.05	0.015	0.3
EDNRB	0.05	0.015	0.3
ITGAL	0.05	0.015	0.3
SLC44A5	0.075	0.0225	0.3
CCNA1	0.1075	0.0325	0.302326
AGAP1	12.75	3.8675	0.303333
IGF2BP3	0.0575	0.0175	0.304348
CHAC2	0.64	0.195	0.304688
EFHB	0.505	0.155	0.306931
GABRP	0.0325	0.01	0.307692
SIGLEC15	0.2275	0.07	0.307692
LYRM5	9.3075	2.8775	0.309159
WNT16	0.0725	0.0225	0.310345
IFI27L1	46.4425	14.4625	0.311407
WHAMML1	0.3925	0.1225	0.312102
GPR128	0.04	0.0125	0.3125
KCNA7	0.04	0.0125	0.3125
TTLL13	0.1825	0.0575	0.315068
FLJ36644	0.3	0.095	0.316667
ZNF43	0.48	0.1525	0.317708
SCAND3	0.07	0.0225	0.321429
SPATA4	0.2625	0.085	0.32381
ANKK1	0.0925	0.03	0.324324
PARD6B	0.1925	0.0625	0.324675
SNORD5	8.5275	2.785	0.32659
ZNF302	6.0775	1.985	0.326615
TTTY10	0.1825	0.06	0.328767
DLEU2L	0.19	0.0625	0.328947
SNORD74	3.7825	1.245	0.329147
TTC30B	0.7075	0.235	0.332155
CDH18	0.045	0.015	0.333333
PIK3AP1	0.0525	0.0175	0.333333
SLA2	0.06	0.02	0.333333
SLC35F4	0.09	0.03	0.333333
CACNA2D3	0.0675	0.0225	0.333333
FAM76B	2.8475	0.9525	0.334504
C1D	6.215	2.08	0.334674
MGC3771	0.7375	0.2475	0.335593
SEMA6D	0.335	0.1125	0.335821
HHEX	0.2975	0.1	0.336134
SUGT1P3	0.275	0.0925	0.336364
SNORD44	17.32	5.8375	0.337038
CLK2P	0.2225	0.075	0.337079
ZNF816	0.695	0.235	0.338129
LOC100129716	0.1025	0.035	0.341463
HAVCR2	0.0875	0.03	0.342857
LOC100270804	0.7	0.24	0.342857
PDE4C	0.0875	0.03	0.342857
PRTG	0.08	0.0275	0.34375
ZNF702P	0.08	0.0275	0.34375
CAMK1G	0.1375	0.0475	0.345455
SNORD59B	2.065	0.72	0.348668
MNDA	0.1075	0.0375	0.348837
PM20D2	0.4225	0.1475	0.349112
POPDC2	0.5575	0.195	0.349776
MESP2	0.32	0.1125	0.351562
CA2	0.12	0.0425	0.354167
LOC389906	0.2325	0.0825	0.354839
TTC32	5.365	1.91	0.356011
SNORD25	3.3825	1.205	0.356245
LYPLA1	4.475	1.595	0.356425
HELLS	0.2525	0.09	0.356436
THAP5	2.81	1.0025	0.356762
GINS1	0.335	0.12	0.358209
SNORA18	14.41	5.1625	0.358258
C8orf77	0.0975	0.035	0.358974
FAM164C	0.0975	0.035	0.358974
NR2E3	0.0625	0.0225	0.36
LOC100132356	0.1875	0.0675	0.36
ELOVL4	1.9025	0.6875	0.361367
ZNF680	0.6	0.2175	0.3625
BMP3	0.055	0.02	0.363636
SNORD58B	106.703	38.8225	0.363839
B3GNT7	0.1575	0.0575	0.365079
CCDC116	0.1025	0.0375	0.365854
DNM3	0.0475	0.0175	0.368421
C4orf40	0.0475	0.0175	0.368421
HOXB5	1.3125	0.485	0.369524
SNORA65	1.55	0.575	0.370968
GK	0.1075	0.04	0.372093
ZNF833P	0.1475	0.055	0.372881
TTLL6	0.04	0.015	0.375
CSRNP3	0.04	0.015	0.375
MPP7	0.22	0.0825	0.375
SNORD51	2.8525	1.07	0.37511
MANEA	2.075	0.78	0.375904
KLHL10	0.2925	0.11	0.376068
OVGP1	1.0625	0.4	0.376471
IPW	1.55	0.585	0.377419
ZNF540	0.3775	0.1425	0.377483
DEF6	0.225	0.085	0.377778
HOXA2	0.655	0.2475	0.377863
KLHL4	0.0925	0.035	0.378378
PCNP	49.475	18.7625	0.379232
RPS6KL1	0.0725	0.0275	0.37931
TIPIN	1.845	0.7	0.379404
TRAPPC2	1.91	0.725	0.379581
C17orf86	1.9025	0.7225	0.379763
PF4	1.2875	0.49	0.380583
THAP10	1.1275	0.43	0.381375
UBE2B	25.56	9.7525	0.381553
C1orf220	0.3275	0.125	0.381679
TRHDE	0.17	0.065	0.382353
CHRNA5	0.17	0.065	0.382353
ZNF781	0.405	0.155	0.382716
GPC3	0.1175	0.045	0.382979
CA3	0.3	0.115	0.383333
MIR3658	22.5775	8.6625	0.383678
EPB41L4A	0.0975	0.0375	0.384615
HESX1	0.6675	0.2575	0.385768
LOC100499227	0.22	0.085	0.386364
EYA4	0.0775	0.03	0.387097
FLJ44511	0.1225	0.0475	0.387755
MARCH1	0.045	0.0175	0.388889
IQGAP2	0.045	0.0175	0.388889
LRRC37A4	0.09	0.035	0.388889
TRIM36	0.045	0.0175	0.388889
ZNF519	0.1475	0.0575	0.389831
MZT1	6.46	2.5225	0.39048
LOC285954	0.115	0.045	0.391304
PLD5	0.2425	0.095	0.391753
NPY2R	0.3125	0.1225	0.392
TSPAN12	0.305	0.12	0.393443
SEPSECS	1.895	0.7475	0.394459
NCRNA00241	0.215	0.085	0.395349
OCLN	0.1075	0.0425	0.395349
HAR1B	0.335	0.1325	0.395522
MFSD2B	0.2525	0.1	0.39604
C10orf58	0.1325	0.0525	0.396226
SPHAR	8.9225	3.5375	0.39647
CRYGS	0.4975	0.1975	0.396985
MST1R	0.1375	0.055	0.4
SPRY3	0.025	0.01	0.4
KAL1	0.075	0.03	0.4
C4orf33	2.36	0.9475	0.401483
ZNF417	0.5975	0.24	0.401674
MIR1234	2.8175	1.1325	0.401952
ZMYND17	0.765	0.3075	0.401961
MSTN	0.205	0.0825	0.402439
KNTC1	0.7	0.2825	0.403571
ZNF439	0.8525	0.345	0.404692
PTBP2	1.8225	0.74	0.406036
TCTEX1D1	0.35	0.1425	0.407143
MST4	1.16	0.4725	0.407328
LOC340113	0.27	0.11	0.407407
ZNF141	0.5075	0.2075	0.408867
LOC283392	0.055	0.0225	0.409091
AKNAD1	0.195	0.08	0.410256
ZDHHC21	1.8275	0.75	0.410397
SCOC	24.69	10.135	0.41049
C15orf27	0.28	0.115	0.410714
PLEKHB1	0.23	0.095	0.413043
ZNF780B	0.75	0.31	0.413333
LOC100130691	0.3925	0.1625	0.414013
HSD17B3	0.32	0.1325	0.414062
LOC100189589	0.1025	0.0425	0.414634
C14orf181	0.3975	0.165	0.415094
GGH	11	4.58	0.416364
CXorf56	4.9275	2.0525	0.41654
DPEP2	0.15	0.0625	0.416667
LOC643201	0.42	0.175	0.416667
ZMYND15	0.4075	0.17	0.417178
COMMD8	17.435	7.2775	0.417408
LOC389033	0.89	0.3725	0.418539
LY96	10.56	4.4325	0.419744
RMI1	1.4575	0.6125	0.42024
EXOC6	1.0325	0.435	0.421308
ZNF260	2.1875	0.9225	0.421714
AMY2B	1.07	0.4525	0.422897
FLJ12825	0.195	0.0825	0.423077
DYNLT3	14.155	5.995	0.423525
PLAC8	0.2125	0.09	0.423529
FANCB	0.2125	0.09	0.423529
KCNT2	1.415	0.6	0.424028
C1orf88	0.3825	0.1625	0.424837
POLR3G	0.7525	0.32	0.425249
PRORSD1P	0.505	0.215	0.425743
SNORD28	8.485	3.62	0.426635
MGC42105	0.205	0.0875	0.426829
FAM133B	0.5025	0.215	0.427861
GPR180	1.635	0.7	0.428135
TPTE2P1	0.035	0.015	0.428571
C6orf165	0.1925	0.0825	0.428571
SNCAIP	0.14	0.06	0.428571
BBS10	4.77	2.045	0.428721
MYCBP	4.8625	2.095	0.430848
PGAP1	0.8525	0.3675	0.431085
ZNF345	1.13	0.4875	0.431416
NUP35	1.315	0.5675	0.431559
LOC729176	0.475	0.205	0.431579
FAM164A	3.7575	1.6225	0.431803
AGTR1	12.6725	5.48	0.432432
CRTAM	0.71	0.3075	0.433099
FAM71F2	2.48	1.075	0.433468
FRK	0.1325	0.0575	0.433962
CCDC146	1.0125	0.44	0.434568
IL1RAPL1	0.2125	0.0925	0.435294
FLJ43681	0.1375	0.06	0.436364
TMEM20	0.7025	0.3075	0.437722
RFXAP	1.6325	0.715	0.437979
MIRLET7A3	3.3325	1.46	0.43811
SFXN2	0.365	0.16	0.438356
SNORD24	3.225	1.415	0.43876
CDKL4	0.205	0.09	0.439024
RP2	4.8325	2.1225	0.439214
FLJ39653	0.5975	0.2625	0.439331
LOC100134368	0.165	0.0725	0.439394
RPL35A	558.543	245.452	0.439452
C1orf26	0.8625	0.38	0.44058
CYP39A1	0.505	0.2225	0.440594
ZNF564	1.8325	0.8075	0.440655
ZNF610	0.9125	0.4025	0.441096
PAQR5	0.085	0.0375	0.441176
SDHD	15.295	6.7675	0.442465
IMMP1L	3.0075	1.3325	0.443059
PHF6	3.3225	1.4725	0.44319
ADIPOQ	0.2525	0.1125	0.445545
MBOAT1	0.2075	0.0925	0.445783
TTC30A	0.6	0.2675	0.445833
SIX3	0.14	0.0625	0.446429
MRPL13	26.02	11.6325	0.44706
HECTD2	2.27	1.015	0.447137
ZBTB6	2.4225	1.085	0.447884
GMCL1L	0.195	0.0875	0.448718
C4orf32	3.2275	1.45	0.449264
NUDT7	2.0625	0.9275	0.449697
TSIX	0.05	0.0225	0.45
LNP1	1.06	0.4775	0.450472
DBF4	0.405	0.1825	0.450617
CEL	0.2325	0.105	0.451613
SNHG10	1.7975	0.815	0.453408
TNFSF4	0.4025	0.1825	0.453416
NETO2	0.645	0.2925	0.453488
G2E3	1.725	0.7825	0.453623
PTGR2	2.055	0.9325	0.453771
LOC220980	0.0825	0.0375	0.454545
ZNF506	1.43	0.65	0.454545
LACTB2	10.46	4.7575	0.454828
DCAF17	1.9175	0.8725	0.45502
NCRNA00182	0.92	0.42	0.456522
LOC441046	0.53	0.2425	0.457547
TMEM106B	7.965	3.645	0.457627
SSX2IP	0.7425	0.34	0.457912
SGPP1	14.98	6.86	0.457944
CETN4P	0.655	0.3	0.458015
C14orf126	4.4925	2.06	0.458542
GPR21	0.425	0.195	0.458824
ZNF449	1.7325	0.795	0.458874
RAB17	0.1525	0.07	0.459016
UBN2	1.0075	0.4625	0.459057
MIR1244-1	149.582	68.71	0.459345
MIR1244-2	149.582	68.71	0.459345
MIR1244-3	149.582	68.71	0.459345
WDR76	0.985	0.4525	0.459391
SLC25A36	13.9925	6.4375	0.460068
C3orf14	9.0125	4.15	0.460472
REEP3	20.0325	9.225	0.460502
CDK7	10.0375	4.6225	0.460523
LOC100216545	1.3075	0.6025	0.460803
FAM126B	2.0825	0.96	0.460984
SLC25A40	3.8	1.7525	0.461184
RINT1	5.735	2.645	0.461203
NANOS1	1.1925	0.55	0.461216
NDUFB5	66.8375	30.8875	0.462128
OMA1	5.14	2.3775	0.462549
FLJ42351	1.685	0.78	0.462908
TMEM133	0.205	0.095	0.463415
OGN	1.6225	0.7525	0.46379
MFSD8	1.835	0.8525	0.464578
TMEM123	58.09	26.9925	0.464667
ZCWPW2	0.5325	0.2475	0.464789
C1orf101	0.285	0.1325	0.464912
DNA2	0.715	0.3325	0.465035
GDAP1	0.6925	0.3225	0.465704
TMEM68	3.16	1.4725	0.465981
MIR1229	19.885	9.2725	0.466306
CSF2RB	0.1125	0.0525	0.466667
TRIM59	2.1475	1.0025	0.466822
TTK	0.4975	0.2325	0.467337
TMBIM4	23.7625	11.12	0.467964
C20orf197	0.235	0.11	0.468085
ETNK1	4.3075	2.02	0.46895
PDSS1	1.1725	0.55	0.469083
TP53INP1	8.4725	3.9825	0.47005
C17orf57	0.335	0.1575	0.470149
FAM154B	0.085	0.04	0.470588
NDUFA5	10.6125	4.9975	0.470907
SNORA61	4.2575	2.005	0.470934
SRP9	23.615	11.1225	0.470993
C6orf26	0.805	0.38	0.47205
KITLG	10.3825	4.9025	0.472189
SPEF2	0.27	0.1275	0.472222
PPA2	21.8925	10.35	0.472765
GEN1	0.92	0.435	0.472826
SLC26A10	0.555	0.2625	0.472973
TRAM1	180.608	85.435	0.473042
CD302	10.8475	5.135	0.473381
TMEM41B	4.3	2.0375	0.473837
CAPS2	0.385	0.1825	0.474026
SEPT7P2	0.9275	0.44	0.474394
LOC100288069	0.2	0.095	0.475
PL-5283	27.3825	13.01	0.475121
SNORD114-1	10.3525	4.92	0.475248
ABCA5	0.7625	0.3625	0.47541
ZSWIM2	0.1575	0.075	0.47619
TMEM128	6.495	3.095	0.47652
AGPAT9	0.545	0.26	0.477064
FLJ42289	0.11	0.0525	0.477273
AMN1	1.685	0.805	0.477745
SKA3	0.2825	0.135	0.477876
LGR4	4.0925	1.9575	0.478314
C16orf87	2.3775	1.1375	0.478444
PRR22	0.6425	0.3075	0.478599
PLDN	19.5325	9.355	0.478945
IL18R1	0.36	0.1725	0.479167
FLJ31306	6.255	3	0.479616
LY75-CD302	4.915	2.3575	0.479654
FERMT1	0.4325	0.2075	0.479769
CYP51A1	6.0325	2.895	0.479901
GPR137C	0.25	0.12	0.48
BDNF-AS1	0.7325	0.3525	0.481229
LYPLAL1	5.785	2.785	0.481417
CCDC121	0.275	0.1325	0.481818
TMEM144	1.6325	0.7875	0.482389
FASTKD1	2.7725	1.3375	0.482417
FLJ43663	2.5275	1.22	0.48269
IL15	1.0875	0.525	0.482759
LOC728066	0.435	0.21	0.482759
ZCCHC18	0.2175	0.105	0.482759
FAM82A1	2.185	1.055	0.482838
TMED7	28.37	13.725	0.483786
AGAP2	0.0775	0.0375	0.483871
APOBEC3D	0.465	0.225	0.483871
ZNF107	0.315	0.1525	0.484127
GMFB	14.8675	7.2	0.484278
C2orf63	0.485	0.235	0.484536
DCK	6.3975	3.1	0.484564
LOC100289373	0.33	0.16	0.484848
ZNF572	0.2525	0.1225	0.485149
ZNF620	0.17	0.0825	0.485294
POLI	4.4975	2.185	0.485825
THUMPD2	2.3875	1.16	0.485864
GPR75	0.18	0.0875	0.486111
SIKE1	4.0775	1.9825	0.486205
MRPS10	5.3625	2.61	0.486713
CHML	2.13	1.0375	0.487089
GLMN	2.6225	1.2775	0.487131
ZNF681	0.0975	0.0475	0.487179
CYorf15B	1.76	0.8575	0.487216
ZNF799	0.3075	0.15	0.487805
NDFIP2	9.08	4.4325	0.488161
LOC727896	0.1075	0.0525	0.488372
ANKAR	0.43	0.21	0.488372
C17orf61	32.05	15.66	0.488612
ZNF738	0.22	0.1075	0.488636
RAP1A	26.135	12.7725	0.488712
FAM8A1	11.65	5.7025	0.489485
ZBTB41	3.2	1.5675	0.489844
MPZ	0.6375	0.3125	0.490196
LMBRD1	20.485	10.0425	0.490237
FLJ27352	0.775	0.38	0.490323
C15orf29	3.3425	1.64	0.490651
CENPQ	1.66	0.815	0.490964
VBP1	11.3575	5.5775	0.491085
SLC35E2	0.9975	0.49	0.491228
TMED5	10.495	5.1575	0.491424
CNOT6L	1.3625	0.67	0.491743
CPB1	0.31	0.1525	0.491935
UBE2W	5.67	2.79	0.492063
SESN1	15.7775	7.77	0.492473
PLEKHF2	4.36	2.1475	0.492546
EFHA2	1.35	0.665	0.492593
C7orf60	8.8325	4.3525	0.492782
CCNC	13.655	6.7325	0.493043
C2orf60	1.1	0.5425	0.493182
LOC157381	0.1875	0.0925	0.493333
IMPA1	4.4625	2.2025	0.493557
SAA2	0.1975	0.0975	0.493671
JKAMP	16.97	8.3825	0.49396
RRM2	1.0725	0.53	0.494172
PCDHB5	0.2225	0.11	0.494382
WHAMML2	0.2425	0.12	0.494845
AADAT	2.435	1.205	0.494867
RNF138	1.995	0.9875	0.494987
WDR78	1.1	0.545	0.495455
C1orf112	0.8825	0.4375	0.495751
EPYC	0.9075	0.45	0.495868
C20orf30	37.78	18.735	0.495897
C5orf51	5.58	2.7675	0.495968
LTN1	6.385	3.1675	0.496085
ZNF215	0.3475	0.1725	0.496403
GULP1	1.7375	0.8625	0.496403
NCRNA00185	1.3375	0.665	0.497196
GOLGA8B	1.885	0.9375	0.497347
MTHFD2L	0.4875	0.2425	0.497436
ANGEL2	3.7125	1.8475	0.497643
ST3GAL6	0.5575	0.2775	0.497758
SNORA63	3.5525	1.77	0.498241
SYNGR3	0.8375	0.4175	0.498507
AKTIP	6.02	3.005	0.499169
ABCD3	8.035	4.0125	0.499378
OSTC	114.282	57.11	0.499727
PDIK1L	0.92	0.46	0.5
TIFA	1.81	0.905	0.5
C7orf29	0.115	0.0575	0.5
GPR160	0.145	0.0725	0.5
MOBKL1A	3.325	1.6625	0.5
SLC16A14	0.125	0.0625	0.5
ZNF280B	0.1	0.05	0.5
ZNF836	0.565	0.2825	0.5
AGBL3	0.155	0.0775	0.5
BNIPL	0.14	0.07	0.5
DNAH14	0.145	0.0725	0.5
FLT1	0.105	0.0525	0.5
NCRNA00287	0.09	0.045	0.5
TMEM169	0.17	0.085	0.5
CD164	89.495	44.76	0.50014
TMEM47	161.123	80.62	0.500365
TMEM19	5.7475	2.8775	0.500652
ESCO1	1.8275	0.915	0.500684
CCNT2	3.6025	1.805	0.501041
CNIH	70.66	35.4325	0.501451
C10orf107	1.105	0.555	0.502262
C1orf31	12.62	6.3425	0.502575
LOC646329	0.9	0.4525	0.502778
NCRNA00081	3.1375	1.5775	0.502789
ZDHHC17	4.89	2.46	0.503067
GNPNAT1	7.78	3.915	0.503213
FANCL	2.275	1.145	0.503297
ZNF555	0.3775	0.19	0.503311
CD36	0.3725	0.1875	0.503356
MMGT1	15.3425	7.735	0.504155
MIR612	8.41	4.24	0.504162
LOC646903	1.05	0.53	0.504762
LRRC58	5.2775	2.665	0.504974
NAA16	1.465	0.74	0.505119
VAMP4	4.0825	2.0625	0.505205
FCHO2	7.4375	3.7575	0.50521
CD58	2.5875	1.3075	0.505314
HSP90AB4P	0.2325	0.1175	0.505376
YEATS4	5.53	2.795	0.505425
MRPL45P2	0.46	0.2325	0.505435
ZFP14	0.455	0.23	0.505495
C6orf164	0.6475	0.3275	0.505792
VAMP7-bis	0.1925	0.0975	0.506494
TPK1	1.6225	0.8225	0.506934
MAPKSP1	5.7225	2.9025	0.507208
YJEFN3	0.675	0.3425	0.507407
CLIC4	234.24	118.865	0.50745
SAMD15	0.32	0.1625	0.507812
FAM104B	1.585	0.805	0.507886
MIR198	2185.35	1110.16	0.508001
TGDS	3.425	1.74	0.508029
APOOL	4.955	2.5175	0.508073
PLAC2	0.1375	0.07	0.509091
PI4K2B	3.1325	1.595	0.509178
ZNF713	0.4075	0.2075	0.509202
CCNJL	0.1325	0.0675	0.509434
RPE	6.215	3.17	0.510056
LIG4	3.5875	1.83	0.510105
C6orf162	1.215	0.62	0.510288
GOLGA8A	1.0775	0.55	0.510441
LSM5	4.9875	2.5475	0.510777
CAPZA2	45.4675	23.2575	0.511519
B4GALT6	0.63	0.3225	0.511905
RAI2	0.42	0.215	0.511905
ZNF354A	1.9475	0.9975	0.512195
METTL10	4.7875	2.4525	0.512272
MDM4	2.17	1.1125	0.512673
C3orf33	1.2175	0.625	0.513347
UBE2D1	8.5625	4.3975	0.513577
C12orf23	22.825	11.7225	0.513582
MBNL3	0.2625	0.135	0.514286
C5orf28	5.24	2.695	0.514313
PCMTD1	12.3625	6.36	0.514459
ECT2	5.9725	3.075	0.51486
DONSON	2.61	1.345	0.515326
SMPDL3A	10.54	5.4375	0.515892
TMX3	14.2375	7.3475	0.516067
ZDHHC20	6.575	3.395	0.51635
ABHD3	1.5575	0.805	0.516854
SLC46A3	12.95	6.695	0.516988
CBR4	3.9075	2.0225	0.517594
COPS8	31.5475	16.3325	0.517711
ATF1	7.6925	3.9825	0.517712
TBX19	1.1825	0.6125	0.51797
NCRNA00294	4.8875	2.5325	0.518159
FRAT2	2.2525	1.1675	0.518313
DCP2	2.3675	1.2275	0.518479
FAR1	7.055	3.6625	0.519135
UBE2E3	19.3675	10.055	0.519169
API5	8.05	4.1825	0.519565
CDC25C	0.3175	0.165	0.519685
OGT	25.9425	13.485	0.519803
C6orf62	66.3225	34.49	0.520035
CCDC68	8.92	4.64	0.520179
TRIM78P	0.37	0.1925	0.52027
MAD2L1	1.7875	0.93	0.52028
SNHG3	5.585	2.9075	0.520591
OBFC2A	22.2725	11.6025	0.520934
C14orf147	12.015	6.2625	0.521223
ZBTB33	2.46	1.2825	0.521341
C5orf53	9.585	4.9975	0.521388
GRTP1	0.4075	0.2125	0.521472
FAM135A	0.925	0.4825	0.521622
FIGNL1	0.9775	0.51	0.521739
EEF1E1	7.1225	3.7175	0.521938
NCRNA00201	1.5225	0.795	0.522167
CEP57L1	1.8575	0.97	0.522207
CLN5	8.3575	4.365	0.522285
LOC100216001	0.6075	0.3175	0.522634
USP1	4.97	2.5975	0.522636
TM2D1	23.485	12.2775	0.52278
MTRNR2L2	21.2675	11.12	0.522864
PCDHB6	0.1625	0.085	0.523077
ZNF230	0.4825	0.2525	0.523316
TMEM64	9.42	4.93	0.523355
C3orf23	3.84	2.01	0.523438
PCDH19	0.2625	0.1375	0.52381
PTER	2.2575	1.1825	0.52381
NUDT12	3.13	1.64	0.523962
C7orf63	2.3125	1.2125	0.524324
CASC5	0.205	0.1075	0.52439
RNU86	530.22	278.17	0.524631
GLCE	2.7875	1.4625	0.524664
MGC16142	0.3525	0.185	0.524823
TMEM135	1.495	0.785	0.525084
MIR1182	6.9225	3.635	0.525099
GXYLT1	1.095	0.575	0.525114
ERMN	0.2475	0.13	0.525253
SLC4A7	3.7725	1.9825	0.525514
C6orf211	10.175	5.3475	0.525553
KCNJ8	0.875	0.46	0.525714
CREBZF	5.9675	3.1375	0.525765
PTAR1	3.395	1.785	0.525773
KHK	0.285	0.15	0.526316
RAMP2	2.71	1.4275	0.526753
NEK2	0.56	0.295	0.526786
MARCH5	10.11	5.3275	0.526954
LOC400657	1.195	0.63	0.527197
IPMK	1.715	0.905	0.527697
PPCS	23.17	12.2275	0.52773
CD2AP	3.8175	2.015	0.527832
SLC38A2	354.952	187.363	0.527852
ZNF280D	2.8075	1.4825	0.52805
ST13	22.4775	11.87	0.528084
SLC7A11	1.685	0.89	0.52819
CHORDC1	1.8875	0.9975	0.528477
ZMAT1	0.6575	0.3475	0.528517
PSENEN	96.0325	50.755	0.528519
HIGD1A	13.305	7.04	0.529124
GOLPH3L	7.38	3.905	0.529133
SLC30A6	4.73	2.505	0.529598
PRKCI	6.2425	3.3075	0.529836
STYX	4.3075	2.2825	0.52989
IKBIP	15.625	8.28	0.52992
CCNYL1	9.065	4.805	0.530061
CETN3	11.34	6.015	0.530423
DTWD1	11.2125	5.9475	0.530435
ORC4	2.05	1.0875	0.530488
LANCL3	0.1225	0.065	0.530612
RANBP3L	3.5475	1.8825	0.530655
ZNF770	4.8275	2.5625	0.530813
C8orf83	4.8175	2.5575	0.530877
ACVR2A	2.2075	1.1725	0.531144
NTNG1	0.16	0.085	0.53125
SLC16A7	0.4	0.2125	0.53125
RAP1B	28.85	15.3275	0.531282
MIR2277	11.8925	6.3225	0.531638
RASA4P	0.395	0.21	0.531646
KIAA1430	11.075	5.89	0.531828
KIF11	1.1225	0.5975	0.532294
SCAMP1	6.73	3.59	0.533432
GNB4	25.345	13.535	0.53403
ACTR6	8.4775	4.5275	0.534061
MYBL1	1.515	0.81	0.534653
ATP5G3	29.0675	15.545	0.53479
EMB	2	1.07	0.535
ZBTB26	1.1775	0.63	0.535032
CALCRL	0.925	0.495	0.535135
SERPINB7	0.8125	0.435	0.535385
TOMM20	35.44	18.99	0.535835
ACTR10	26.065	13.9675	0.535872
C14orf28	3.2375	1.735	0.535907
GRAMD1C	0.765	0.41	0.535948
HPRT1	7.8775	4.2225	0.53602
DPY19L4	7.84	4.2025	0.536033
GNG11	45.79	24.56	0.536362
UFM1	14.5525	7.8175	0.537193
C18orf32	21.655	11.64	0.53752
ARL5A	6.125	3.2925	0.537551
ENPP4	1.255	0.675	0.537849
ELMOD2	7.235	3.8925	0.53801
LOC100133669	0.855	0.46	0.538012
CCNB2	2.42	1.3025	0.538223
GNPDA2	8.3025	4.47	0.538392
ZNF254	1.2025	0.6475	0.538462
ERO1LB	1.035	0.5575	0.538647
TMTC3	4.785	2.58	0.539185
SNRNP48	5.6425	3.0425	0.539211
ALG6	2.2575	1.2175	0.539313
VMA21	7.0725	3.815	0.539413
LOC100128822	1.765	0.9525	0.53966
SPATA17	0.44	0.2375	0.539773
LAMP2	19.67	10.62	0.539908
S100B	0.9675	0.5225	0.540052
SLC22A15	2.675	1.445	0.540187
LEPR	126.76	68.495	0.540352
BET1	6.005	3.245	0.540383
TNFAIP8	24.875	13.4425	0.540402
PEX3	3.825	2.0675	0.540523
ZNF682	0.5225	0.2825	0.54067
RAP2C	8.2425	4.4575	0.540795
MMD	9.1975	4.975	0.540908
SLC2A13	0.7625	0.4125	0.540984
NXPH4	1.9575	1.06	0.541507
USP45	0.9925	0.5375	0.541562
C6orf120	13.5575	7.3425	0.541582
ATXN3	2.76	1.495	0.541667
FAM91A1	4.9975	2.71	0.542271
SLC23A3	0.53	0.2875	0.542453
SPP1	0.7325	0.3975	0.542662
NT5C3	4.0675	2.2075	0.542717
CD47	10.815	5.87	0.542765
PPIP5K2	5.7975	3.1475	0.542906
LOC100132352	1.4275	0.775	0.542907
SPCS2	1.4275	0.775	0.542907
YIPF5	19.895	10.805	0.543101
PRKAB2	9.685	5.26	0.543108
TMEM167A	12.385	6.73	0.543399
KLRAP1	0.23	0.125	0.543478
MIPOL1	0.4875	0.265	0.54359
ZNF582	0.8275	0.45	0.543807
RFK	7.7225	4.2	0.543865
ALG10B	0.395	0.215	0.544304
HGD	0.225	0.1225	0.544444
XIAP	7.0375	3.8325	0.544583
FANCF	1.395	0.76	0.544803
HOXA9	4.1525	2.2625	0.544852
ORC6	0.5775	0.315	0.545455
SLC39A10	5.0675	2.765	0.545634
NFAT5	3.285	1.7925	0.545662
KIAA0895	0.655	0.3575	0.545802
LOC100128398	1.3825	0.755	0.546112
GK5	6.38	3.485	0.546238
ZNF493	0.5125	0.28	0.546341
GOLT1B	13.105	7.16	0.546356
SCN9A	0.4575	0.25	0.546448
TMEM188	4.135	2.26	0.546554
ATP6V1G2	1.87	1.0225	0.546791
SLC30A7	6.295	3.4425	0.546863
HAUS3	1.5175	0.83	0.546952
KRAS	4.72	2.5825	0.54714
UBL3	19.0025	10.4	0.547296
ZMYM6	2.0725	1.135	0.547648
LOC220729	2.3825	1.305	0.547744
NME5	2.5875	1.4175	0.547826
TMEM116	3.125	1.7125	0.548
LZTFL1	4.055	2.2225	0.548089
BMI1	20.12	11.03	0.548211
C1GALT1	7.2775	3.99	0.548265
C7orf64	2.93	1.6075	0.548635
LOC79015	0.92	0.505	0.548913
TIA1	7.1225	3.91	0.548965
GUCY1B3	0.51	0.28	0.54902
NAA20	28.91	15.8725	0.549031
RPL10L	1.2475	0.685	0.549098
CEPT1	10.015	5.5	0.549176
PTGFR	5.0575	2.7775	0.549184
SUZ12P	0.91	0.5	0.549451
RPS27L	93.0975	51.17	0.549639
IFT80	6.2825	3.4575	0.550338
PPA1	49.48	27.2575	0.550879
TDRD6	0.1225	0.0675	0.55102
ZRANB2	18.4475	10.1675	0.551159
ZNF596	0.92	0.5075	0.55163
ZNF665	0.2175	0.12	0.551724
HOXA11	1.98	1.0925	0.551768
SLC40A1	5.65	3.1175	0.55177
DND1	0.335	0.185	0.552239
C4orf46	3.1	1.7125	0.552419
ZNF138	0.62	0.3425	0.552419
EEA1	4.8175	2.665	0.553191
SCRN3	2.7875	1.5425	0.553363
SCN3A	0.14	0.0775	0.553571
C11orf54	7.185	3.9775	0.553584
MOBKL3	7.04	3.8975	0.553622
KIAA1841	1.305	0.7225	0.55364
CAPN7	6.055	3.3525	0.553675
PRG4	0.5325	0.295	0.553991
LOC646278	1.2225	0.6775	0.554192
ACER2	0.69	0.3825	0.554348
PRPF39	5.4675	3.0325	0.554641
CAPZA1	39.6475	21.995	0.554764
TXNDC16	2.535	1.4075	0.555227
LIMS1	6.3875	3.5475	0.555382
SLC25A27	2.4525	1.3625	0.555556
C21orf91	1.2375	0.6875	0.555556
CDNF	1.17	0.65	0.555556
LOC100129316	0.1125	0.0625	0.555556
FAM116A	5.53	3.0725	0.555606
BCAT1	18.43	10.24	0.555616
UBE2G1	10.2275	5.685	0.555854
AP1S2	4.0775	2.2675	0.556101
SNORD41	9.4975	5.2825	0.556199
PIP5KL1	0.4225	0.235	0.556213
ANKRD58	0.4	0.2225	0.55625
ABHD13	3.105	1.7275	0.556361
LOC338799	8.515	4.7375	0.556371
FGF2	8.3775	4.6625	0.55655
TMEM209	2.7625	1.5375	0.556561
UHMK1	9.45	5.26	0.556614
ACN9	3.2225	1.795	0.557021
PRKRIR	4.2675	2.3775	0.557118
TMEM65	2.8225	1.5725	0.55713
NEK7	42.23	23.5325	0.557246
HS2ST1	3.8525	2.1475	0.55743
DIRC3	0.2825	0.1575	0.557522
ACADM	11.1875	6.2375	0.557542
C14orf138	2.475	1.38	0.557576
GNAI1	13.5225	7.54	0.557589
EFCAB6	0.39	0.2175	0.557692
EXOC5	4.87	2.72	0.558522
ARPP19	14.0675	7.8575	0.558557
SGTB	4.08	2.28	0.558824
B3GALNT1	4.1425	2.315	0.558841
MRPL50	7.69	4.2975	0.558843
SLC26A2	2.6975	1.5075	0.558851
LMBR1	6.3925	3.5725	0.558858
SLC16A1	8.495	4.75	0.559152
DPM3	40.39	22.59	0.559297
TET2	0.59	0.33	0.559322
C6orf130	9.06	5.0675	0.559327
KBTBD6	1.2825	0.7175	0.559454
ZNF558	3.8475	2.1525	0.559454
NDUFV2	26.7625	14.975	0.559552
WDR36	2.2875	1.28	0.559563
STK17B	31.5675	17.6725	0.559832
BBS12	3.54	1.9825	0.560028
POLR3F	3.0475	1.7075	0.560295
UGP2	89.9825	50.4175	0.560303
CDKL3	0.9325	0.5225	0.560322
CLEC2B	1.0525	0.59	0.56057
N6AMT1	1.65	0.925	0.560606
ZNF323	0.33	0.185	0.560606
CFL2	36.6575	20.5525	0.560663
NAA50	27.84	15.6125	0.560794
COG6	2.3225	1.3025	0.560818
FAM126A	6.565	3.685	0.56131
TMX1	10.1925	5.7275	0.561933
THAP9	0.565	0.3175	0.561947
HAUS1	13.7375	7.7225	0.562147
PNRC2	8.5475	4.805	0.562153
UBTD2	29.1375	16.38	0.562162
AGER	2.37	1.3325	0.562236
PTGES3	36.385	20.47	0.562594
TSNAX	10.9175	6.1425	0.562629
BRMS1L	4.12	2.32	0.563107
CBFB	10.22	5.755	0.563112
ZNF600	0.435	0.245	0.563218
TFPI	21.17	11.9275	0.563415
GNG5	31.3325	17.6575	0.563552
PRKACB	4.89	2.7575	0.563906
GCOM1	3.555	2.005	0.563994
F2RL2	4.4625	2.5175	0.564146
ZMAT3	18.28	10.3175	0.564415
LUM	593.893	335.315	0.564606
SNORD32A	7.64	4.315	0.564791
ZNF709	0.3275	0.185	0.564885
C14orf109	5.345	3.02	0.565014
DPY19L1	4.9775	2.8125	0.565043
TMC7	0.1725	0.0975	0.565217
KILLIN	0.1725	0.0975	0.565217
SPESP1	1.375	0.7775	0.565455
HNRNPA3	4.545	2.57	0.565457
DENR	14.7575	8.345	0.565475
FAM49A	0.19	0.1075	0.565789
MRPS14	8.865	5.0175	0.56599
PBK	1.6075	0.91	0.566096
CCDC76	2.49	1.41	0.566265
TATDN1	6.6325	3.7575	0.566528
ZNF10	0.9175	0.52	0.566757
MEF2C	0.6175	0.35	0.566802
SLC35A3	5.0625	2.87	0.566914
ORMDL1	17.9875	10.1975	0.566921
TRPC1	5.8125	3.2975	0.567312
LYSMD3	3.0225	1.715	0.567411
TMEM177	1.63	0.925	0.567485
C3orf38	7.5625	4.2925	0.567603
MON2	2.805	1.5925	0.567736
PPP1CB	82.985	47.1425	0.568085
TMEM33	3.4325	1.95	0.568099
GALNT7	5.5975	3.18	0.568111
EIF5A2	2.2175	1.26	0.568207
LOC255512	0.95	0.54	0.568421
NDFIP1	41.2825	23.4725	0.568582
ARMC10	7.335	4.1725	0.568848
HIAT1	15.565	8.855	0.568905
DCAF16	5.365	3.0525	0.568966
SEP15	78.37	44.59	0.568968
ELTD1	5.03	2.8625	0.569085
ZNF761	1.0675	0.6075	0.569087
LOC100131564	2.0025	1.14	0.569288
CHPT1	21.98	12.515	0.569381
GUF1	2.32	1.3225	0.570043
DNAJC15	28.96	16.515	0.570269
TBC1D19	6.0075	3.4275	0.570537
LIAS	2.4625	1.405	0.570558
C2orf43	8.2125	4.6875	0.570776
TMEM70	7.16	4.0875	0.57088
ROD1	6.445	3.68	0.570985
UBA5	5.7525	3.285	0.571056
PIGF	8.485	4.8475	0.571302
EGF	0.105	0.06	0.571429
LMO3	0.1225	0.07	0.571429
DPY30	35.445	20.2575	0.571519
RCHY1	2.7425	1.5675	0.571559
NPFF	1.5875	0.9075	0.571654
LOC100190939	4.5725	2.615	0.571897
ZNF100	0.625	0.3575	0.572
PPP6C	14.1375	8.0875	0.57206
HSPA13	9.0725	5.1925	0.572334
CHM	2.24	1.2825	0.572545
SKA2	4.5975	2.6325	0.572594
WDR86	0.4975	0.285	0.572864
SYPL1	35.7425	20.48	0.572987
RRM2B	8.87	5.0825	0.572999
TMEM87B	8.13	4.6625	0.573493
MTX3	2.305	1.3225	0.573753
FAM200B	2.9825	1.7125	0.574183
LEPROTL1	8.585	4.93	0.574257
IRAK3	1.31	0.7525	0.574427
C3orf71	0.47	0.27	0.574468
LOC100130890	1.44	0.8275	0.574653
CEP76	1.77	1.0175	0.574859
E2F7	0.1	0.0575	0.575
C16orf75	1.96	1.1275	0.575255
TBL1XR1	18.7725	10.805	0.575576
TWF1	7.5575	4.35	0.575587
C1orf63	24.8125	14.2825	0.575617
KIAA1383	0.2475	0.1425	0.575758
ATP11C	6.795	3.9125	0.575791
ZNF430	0.625	0.36	0.576
LOC399959	22.095	12.7275	0.576035
IFT81	4.5475	2.62	0.576141
MMP1	0.985	0.5675	0.576142
RNPC3	3.775	2.175	0.576159
NUDT13	0.5075	0.2925	0.576355
GPM6B	1.895	1.0925	0.576517
L2HGDH	0.3425	0.1975	0.576642
MBTD1	1.7775	1.025	0.576653
DNAL1	1.6775	0.9675	0.576751
DENND1B	0.6675	0.385	0.576779
INSIG2	17.2475	9.95	0.576895
FAM172A	9.72	5.6075	0.576903
SLC38A9	2.495	1.44	0.577154
ZNF321	0.3725	0.215	0.577181
FAM73A	3.8375	2.215	0.577199
SCAI	0.8225	0.475	0.577508
C5orf24	10.9675	6.3375	0.577844
GOLGA7	18.1775	10.505	0.577912
IFRD1	12.0725	6.9775	0.577966
ARL13B	2.9225	1.69	0.578272
DLAT	4.945	2.86	0.578362
TBC1D12	5.285	3.0575	0.578524
NAA30	5.4575	3.16	0.57902
SGMS2	21.27	12.3175	0.579102
YTHDF3	16.05	9.295	0.579128
GORAB	2.4475	1.4175	0.579162
CA5B	1.3725	0.795	0.579235
PIGY	52.445	30.395	0.57956
BCKDHB	4.32	2.505	0.579861
BEX4	2.285	1.325	0.579869
KIAA1715	12.4625	7.23	0.58014
GALC	5.49	3.185	0.580146
SMC4	4.335	2.515	0.580161
MRPL1	8.755	5.0825	0.580525
CDCA5	1.5675	0.91	0.580542
CCDC122	0.9775	0.5675	0.580563
PAR5	0.2325	0.135	0.580645
CKAP2	3.745	2.175	0.580774
TRMT11	4.5775	2.66	0.581103
RAB5A	11.5425	6.7075	0.581113
CCDC14	5.9325	3.4475	0.581121
SERPINB9	0.4	0.2325	0.58125
C5orf30	14.1225	8.21	0.581342
CTSO	10.6775	6.2075	0.581363
HIST1H2BK	12.8575	7.475	0.581373
BRP44L	20.3675	11.8425	0.581441
UBA3	23.3275	13.5725	0.581824
PAN3	3.8325	2.23	0.581866
ALS2CR8	1.19	0.6925	0.581933
ZNF181	1.2025	0.7	0.582121
LOC100127983	5.84	3.4	0.582192
TMEM37	0.395	0.23	0.582278
TM9SF3	28.2275	16.4375	0.582322
MGC12982	1.335	0.7775	0.582397
PIP5K1P1	0.2275	0.1325	0.582418
PUM2	13.04	7.595	0.582439
PTP4A1	12.4525	7.2575	0.582815
RBMS3	9.9	5.7725	0.583081
CD46	29.1325	16.9925	0.583283
UNC50	26.9975	15.7475	0.583295
PLEKHA8	1.08	0.63	0.583333
SGK3	2.2025	1.285	0.583428
C2orf3	1.945	1.135	0.583548
OSGEPL1	0.955	0.5575	0.58377
ZYG11B	9.63	5.6225	0.583853
MITD1	7.9975	4.6725	0.584245
CTDSPL2	2.825	1.6525	0.584956
ZMYM1	1.8675	1.0925	0.585007
TMEM126B	15.68	9.1775	0.5853
RBAK	1.315	0.77	0.585551
TIGD2	5.0625	2.965	0.585679
PIGC	10.72	6.28	0.585821
GTPBP10	1.89	1.1075	0.585979
DCUN1D4	9.645	5.6525	0.586055
DENND2D	0.4775	0.28	0.586387
ATAD2B	0.925	0.5425	0.586486
RUFY2	2.395	1.405	0.586639
KDM4D	0.1875	0.11	0.586667
PABPC5	1.125	0.66	0.586667
SH3YL1	6.965	4.0875	0.586863
EIF2S3	30.11	17.6775	0.587097
RPS6KA6	0.5875	0.345	0.587234
ZNF91	0.5575	0.3275	0.587444
TSPAN2	0.2	0.1175	0.5875
GIN1	0.5275	0.31	0.587678
LRRC66	0.37	0.2175	0.587838
TTC18	0.37	0.2175	0.587838
NDUFB1	70.1525	41.24	0.587862
ABCA11P	2.53	1.4875	0.587945
HMGA2	1.1225	0.66	0.587973
C14orf50	0.34	0.2	0.588235
LOC440300	0.1275	0.075	0.588235
ARF4	132.97	78.245	0.588441
RAB28	6.975	4.105	0.58853
ZBTB1	9.0825	5.35	0.589045
RHOQ	10.865	6.4025	0.589277
CASC2	0.2375	0.14	0.589474
YOD1	1.06	0.625	0.589623
C5orf36	0.2925	0.1725	0.589744
ACSL4	12.145	7.1625	0.589749
SUCLA2	9.9525	5.87	0.589802
C9orf80	3.1025	1.83	0.589847
FAP	118.015	69.6125	0.589861
ARFIP1	10.455	6.1675	0.589909
ETAA1	5.755	3.395	0.589922
ZNF587	1.3475	0.795	0.589981
MIR214	5.9225	3.495	0.590122
CEP55	1.385	0.8175	0.590253
ARSK	3.35	1.9775	0.590299
LIPT1	1.8925	1.1175	0.590489
C1orf59	2.87	1.695	0.590592
NRIP1	4.47	2.64	0.590604
LOC401397	13.845	8.1775	0.590646
SCFD1	20.17	11.9175	0.590853
WDR17	0.055	0.0325	0.590909
CDCA3	2.3475	1.3875	0.591054
C14orf106	3.8225	2.26	0.591236
LOC149134	0.8625	0.51	0.591304
SNORD58C	6.735	3.9825	0.591314
U58	9.3675	5.54	0.591406
RWDD4	2.215	1.31	0.591422
B3GALTL	5.5075	3.2575	0.591466
SPARCL1	0.4225	0.25	0.591716
LOC728392	5.9125	3.5	0.591966
PPIL3	8.6675	5.1325	0.592155
BMPR2	7.18	4.2525	0.59227
TCEAL1	34.635	20.515	0.59232
CCDC91	5.2925	3.135	0.592348
TMEM30A	36.4375	21.5875	0.592453
POLR2K	18.9375	11.22	0.592475
NEGR1	35.6325	21.115	0.592577
SC5DL	2.4975	1.48	0.592593
PIGX	6.525	3.8675	0.59272
RORA	1.7625	1.045	0.592908
CCDC163P	0.6575	0.39	0.593156
CASD1	2.71	1.6075	0.593173
C8G	0.6825	0.405	0.593407
SAR1A	49.8	29.56	0.593574
ACVR1C	0.08	0.0475	0.59375
MTERF	2.3325	1.385	0.593783
LOC401321	0.4925	0.2925	0.593909
SP4	0.4125	0.245	0.593939
DNAJC24	4.355	2.5875	0.594145
ZNF720	2.5625	1.5225	0.594146
C8orf44	1.565	0.93	0.594249
HIPK4	0.3575	0.2125	0.594406
VPS29	39.3175	23.3775	0.594583
SLC38A6	2.6825	1.595	0.594595
HSD17B12	28.88	17.1875	0.595135
LOC283481	0.6175	0.3675	0.595142
CTBS	15.835	9.425	0.595201
TMEM5	8.6525	5.15	0.595204
ANKRD36	0.105	0.0625	0.595238
IFIT5	7.5075	4.47	0.595405
SUZ12	5.155	3.07	0.595538
GABPA	2.1775	1.2975	0.595867
RASA1	11.55	6.8825	0.595887
CBWD1	0.73	0.435	0.59589
DCTN6	19.7225	11.7525	0.595893
ALG13	3.18	1.895	0.595912
ZNF667	0.86	0.5125	0.59593
IMPACT	9.2425	5.51	0.596159
DYNC2LI1	8.645	5.155	0.596298
CCDC81	0.285	0.17	0.596491
C10orf78	2.3675	1.4125	0.596621
PCYOX1	39.435	23.5325	0.596741
ZNF569	0.93	0.555	0.596774
WDFY1	14.9625	8.93	0.596825
PIGK	15.795	9.4275	0.596866
NUDCD2	45.6275	27.2375	0.596954
ZNF615	1.1725	0.7	0.597015
FKBP3	22.1575	13.23	0.597089
LPAR6	4.14	2.4725	0.597222
ZNF431	0.4225	0.2525	0.597633
C16orf46	0.435	0.26	0.597701
RSL24D1	46.515	27.8075	0.597818
FTSJD1	3.93	2.35	0.597964
LOC100288730	1.0075	0.6025	0.598015
OXR1	5.9975	3.5875	0.598166
ZNF267	0.8275	0.495	0.598187
BTAF1	3.25	1.945	0.598462
STXBP3	12.5775	7.5275	0.598489
MRPL22	4.92	2.945	0.598577
ZFYVE16	3.7625	2.2525	0.598671
SNORA4	6.735	4.035	0.599109
DFFB	0.63	0.3775	0.599206
PLEKHH2	1.2975	0.7775	0.599229
SLC16A12	0.5	0.3	0.6
ZIC4	0.7625	0.4575	0.6
ZNF793	0.4125	0.2475	0.6
C6orf142	0.6375	0.3825	0.6
C5orf15	38.7925	23.2775	0.600052
LHFPL2	4.6075	2.765	0.600109
ZNF542	2.3075	1.385	0.600217
BRWD1	1.7575	1.055	0.600284
EPOR	1.6575	0.995	0.600302
RBM45	3.185	1.9125	0.600471
MCTS1	2.2225	1.335	0.600675
IFIT1	8.1475	4.895	0.600798
ZFAND5	72.965	43.8425	0.60087
SLMO2	14.89	8.9475	0.600907
SYNJ2BP	3.86	2.32	0.601036
NXT2	2.3	1.3825	0.601087
RB1	6.035	3.63	0.601491
CNOT7	10.06	6.0525	0.60164
MSL2	2.925	1.76	0.601709
ANGPTL5	8.11	4.88	0.601726
NCRNA00265	0.5525	0.3325	0.60181
LRRC29	2.4425	1.47	0.601842
ZNF674	0.5275	0.3175	0.601896
PPP2R3C	10.8925	6.5575	0.60202
MBNL1	28.5525	17.1925	0.602136
SLC17A5	12.3725	7.45	0.602142
PPP3R1	21.635	13.03	0.602265
EXTL2	8.1225	4.8925	0.602339
ZNF404	3.1375	1.89	0.60239
SETD4	2.3975	1.445	0.602711
PCDHB7	0.87	0.525	0.603448
GTF2H2	2.0175	1.2175	0.60347
TRIM69	0.845	0.51	0.60355
MOCS2	19.8075	11.9575	0.603685
ARL6IP6	5.445	3.2875	0.603765
GTF2A2	12.93	7.8075	0.603828
PTPLAD2	4.3275	2.615	0.604275
ZNF441	0.9225	0.5575	0.604336
IGF2AS	0.5625	0.34	0.604444
UFSP2	5.7325	3.465	0.604448
C3orf17	5.9475	3.595	0.604456
CD109	24.3425	14.715	0.604498
C12orf64	2.08	1.2575	0.604567
LBR	5.33	3.225	0.605066
CEP135	0.785	0.475	0.605096
RFC3	0.88	0.5325	0.605114
ATP11B	10.8475	6.565	0.605209
SH3BGRL	85.6825	51.8625	0.605287
COX18	2.54	1.5375	0.605315
ZNF284	0.5575	0.3375	0.605381
SLC35F5	25.56	15.4775	0.605536
TROAP	0.6275	0.38	0.605578
ZBTB44	4.4625	2.7025	0.605602
AK3	37.2525	22.5625	0.605664
TMEM218	4.6675	2.8275	0.605785
ANKRD46	1.8275	1.1075	0.606019
KIAA0408	0.99	0.6	0.606061
CMTM6	66.815	40.4975	0.606114
SNAP23	23.5875	14.2975	0.606147
LSM6	9.1725	5.56	0.60616
SNRPE	10.0275	6.08	0.606333
RPL13AP20	58.885	35.7075	0.606394
GNG10	6.905	4.1875	0.606445
PERP	19.795	12.005	0.606466
NR2C1	3.895	2.3625	0.606547
CUL5	5.6425	3.4225	0.606557
ERMP1	2.25	1.365	0.606667
KIAA0101	2.9825	1.81	0.606873
FGL2	0.795	0.4825	0.606918
ACADSB	2.4825	1.5075	0.607251
LXN	6.4425	3.9125	0.607295
PRR4	2.045	1.2425	0.607579
MYCL1	0.1975	0.12	0.607595
NAE1	19.2675	11.7075	0.607629
IFNGR1	39.29	23.8925	0.608106
LRP2BP	0.185	0.1125	0.608108
ZNF570	1.13	0.6875	0.608407
KLHL24	7.8725	4.79	0.608447
TIAL1	18.6725	11.3625	0.608515
C7orf23	19.6125	11.9375	0.608668
ZC3H8	1.265	0.77	0.608696
NIT2	23.195	14.125	0.608967
MREG	0.4925	0.3	0.609137
RAB23	28.22	17.195	0.60932
AASDHPPT	9.735	5.9325	0.609399
POC1B	3.0725	1.8725	0.609439
ZNF326	2.375	1.4475	0.609474
QKI	10.3175	6.29	0.609644
RAB22A	4.9275	3.005	0.609843
ZNF546	0.5575	0.34	0.609865
PJA2	23.135	14.11	0.609898
YIPF4	19.29	11.765	0.609902
FABP4	5.6475	3.445	0.610004
KRT10	8.245	5.03	0.610067
ZNF605	2.0275	1.2375	0.610358
PON2	30.82	18.8125	0.610399
C3orf64	12.855	7.8475	0.610463
EXOSC8	5.295	3.2325	0.610482
USP53	63.2975	38.6425	0.61049
ARL8B	23.8825	14.5825	0.610594
TM2D3	19.15	11.7025	0.611097
AQP11	0.495	0.3025	0.611111
ZNF684	1.035	0.6325	0.611111
LOC202781	1.665	1.0175	0.611111
PLSCR1	3.7875	2.315	0.611221
ITGAV	54.5775	33.3625	0.611287
ACTR2	37.4125	22.8725	0.61136
LOC375190	4.0725	2.49	0.611418
SEPP1	59.9925	36.6875	0.611535
FLVCR1	0.2575	0.1575	0.61165
TFG	42.0075	25.7025	0.611855
SLC35E3	4.0075	2.4525	0.611978
C12orf69	0.4125	0.2525	0.612121
C3orf63	6.665	4.08	0.612153
SPTLC1	23.5225	14.4025	0.612286
RAB14	21.015	12.8675	0.612301
PRKAA1	13.0925	8.0175	0.612373
LOC221710	3.07	1.88	0.612378
ZFP161	4.16	2.5475	0.61238
TAF1A	1.2	0.735	0.6125
CCT6P1	0.6	0.3675	0.6125
XRCC3	0.6775	0.415	0.612546
RICTOR	2.11	1.2925	0.612559
C15orf61	5.8425	3.58	0.612751
NSUN6	1.505	0.9225	0.612957
RASL11B	1.3825	0.8475	0.61302
SDCBP	59.175	36.2825	0.613139
SHOC2	15.8975	9.7475	0.613147
NUDT17	3.335	2.045	0.613193
TRIM13	5.165	3.1675	0.613262
TMEM55A	7.0925	4.35	0.613324
LMAN1	35.755	21.93	0.613341
ALCAM	163.868	100.538	0.613529
INO80D	0.7375	0.4525	0.613559
RALA	8.255	5.065	0.613568
ZFP90	6.645	4.08	0.613995
HEATR5A	7.01	4.305	0.614123
CYP20A1	4.35	2.6725	0.614368
FAM119B	2.7625	1.6975	0.61448
SERAC1	5.96	3.6625	0.614513
MEGF9	6.1825	3.8	0.614638
LRRC28	9.5575	5.875	0.6147
PLOD2	41.3025	25.3925	0.614793
UQCRB	30.28	18.6225	0.61501
APPL1	5.9625	3.6675	0.615094
SRSF10	5.925	3.645	0.61519
VGLL3	53.75	33.0675	0.615209
UBE2Q2	18.8175	11.5775	0.615252
TTC14	6.395	3.935	0.615324
TXNRD3IT1	2.9325	1.805	0.615516
LOC440434	1.255	0.7725	0.615538
FAM178A	1.405	0.865	0.615658
ZDHHC2	6.435	3.9625	0.615773
GLO1	45.73	28.1625	0.615843
APH1B	5.1425	3.1675	0.615946
FLJ33630	1.81	1.115	0.616022
C6orf192	1.8625	1.1475	0.616107
AP3M2	2.8725	1.77	0.616188
RNF182	3.1075	1.915	0.616251
NIPSNAP3A	8.4125	5.185	0.616345
OSGIN2	3.7925	2.3375	0.616348
HOMER1	0.88	0.5425	0.616477
TRAM1L1	1.82	1.1225	0.616758
ARL2BP	38.3925	23.68	0.616787
CADM3	0.2675	0.165	0.616822
TMEM126A	21.1325	13.0375	0.616941
FPGT	3.6175	2.2325	0.617139
CLK1	14.8525	9.1675	0.617236
FOXO3B	0.405	0.25	0.617284
GGPS1	7.8175	4.83	0.617845
ARHGAP12	9.515	5.88	0.617972
GCNT4	0.6675	0.4125	0.617978
PPP2R2A	5.53	3.4175	0.617993
CAB39	17.7475	10.97	0.618115
FAM161A	0.91	0.5625	0.618132
LOC220594	0.5175	0.32	0.618357
LOC729082	4.19	2.5925	0.618735
GNRH1	2.4725	1.53	0.618807
CNOT6	2.65	1.64	0.618868
CASC4	34.3375	21.2575	0.619075
MTCP1	3.625	2.245	0.61931
DPH3	7.52	4.6575	0.619348
TNPO1	22.995	14.2425	0.619374
AZIN1	22.3	13.8125	0.619395
KRCC1	17.86	11.0625	0.619401
F8	1.235	0.765	0.619433
DSEL	16.26	10.0725	0.619465
PCGF5	13.8875	8.605	0.619622
SLC35A5	12.56	7.7825	0.619626
TMEM14C	77.2675	47.8975	0.619892
DCTN4	14.4175	8.9375	0.619906
CCDC126	3.9275	2.435	0.619987
TRPM7	4.08	2.53	0.620098
HCG11	4.285	2.6575	0.620187
MAMDC2	2.68	1.6625	0.620336
ZNF518A	1.35	0.8375	0.62037
GTDC1	4.705	2.92	0.620616
CGGBP1	21.16	13.1325	0.620629
LOC348926	0.2175	0.135	0.62069
C10orf140	0.2175	0.135	0.62069
GPR173	1.3975	0.8675	0.620751
ZBTB24	1.1075	0.6875	0.620767
NDC80	2.1425	1.33	0.62077
C17orf60	1.925	1.195	0.620779
WASL	14.4575	8.9775	0.620958
GCFC1	3.6425	2.2625	0.621139
RFC4	5.9675	3.7075	0.621282
NDUFB6	41.8975	26.035	0.621397
ALG10	0.4425	0.275	0.621469
CCDC117	6.585	4.0925	0.621488
PLEKHA1	9.0825	5.645	0.621525
SFT2D1	28.8025	17.9025	0.621561
BIVM	10.1825	6.33	0.621655
MIER1	7.2625	4.515	0.621687
ZNF383	1.91	1.1875	0.621728
SLC33A1	6.87	4.2725	0.621907
FAM122B	4.5375	2.8225	0.622039
KIAA1033	12.18	7.5775	0.622126
NDUFC2	38.115	23.7125	0.62213
SEC61A2	0.96	0.5975	0.622396
FBXL3	23.79	14.8075	0.622425
RHEB	21.495	13.38	0.62247
RAB11FIP2	9.44	5.8775	0.622617
ST6GALNAC4	28.3025	17.6225	0.622648
SLC30A5	10.1175	6.3	0.622683
TMEM216	5.6325	3.5075	0.622725
PIGN	3.54	2.205	0.622881
PMS2P3	0.77	0.48	0.623377
SYCP2	0.1925	0.12	0.623377
SLC38A4	4.9925	3.1125	0.623435
CCDC152	0.2125	0.1325	0.623529
EXOG	3.7675	2.35	0.623756
FANCM	0.545	0.34	0.623853
SLC5A3	3.6225	2.26	0.623879
LOC100507547	2.1675	1.3525	0.623991
SPCS3	49.135	30.6625	0.624046
NCRNA00087	0.3925	0.245	0.624204
ATG12	14.3975	8.9875	0.62424
C13orf27	4.5575	2.845	0.624246
MFAP3	6.3125	3.9425	0.624554
C5orf35	0.9725	0.6075	0.624679
QSER1	2.285	1.4275	0.624726
MRPS35	13.2825	8.3	0.624882
LRRC8C	0.54	0.3375	0.625
RAB8B	6.955	4.3475	0.62509
DNAJB9	13.43	8.3975	0.625279
PRDX4	228.397	142.817	0.625302
CPEB1	0.6075	0.38	0.625514
LOC147670	0.5075	0.3175	0.625616
SKAP2	13.115	8.205	0.62562
COMMD10	6.465	4.045	0.625677
C12orf72	1.9175	1.2	0.625815
ZNF14	0.9625	0.6025	0.625974
PAQR3	3.0425	1.905	0.62613
ERI1	2.8025	1.755	0.626227
MOBKL1B	29.2825	18.3375	0.626227
SH3GLB1	15.99	10.015	0.626329
TMEM50B	8.6875	5.4425	0.626475
ORC2	2.43	1.5225	0.626543
ZNF19	0.73	0.4575	0.626712
PPAPDC2	2.6325	1.65	0.626781
LOC100128288	0.65	0.4075	0.626923
RCOR1	3.0225	1.895	0.626964
CLDN12	4.095	2.5675	0.626984
SENP7	1.495	0.9375	0.62709
CDKL1	2.475	1.5525	0.627273
CMPK1	57.6775	36.1825	0.627324
NUS1	1.8925	1.1875	0.627477
AGPS	4.49	2.8175	0.627506
RPS6KA3	3.8675	2.4275	0.627666
DPY19L3	5.6075	3.52	0.627731
EFCAB7	1.9275	1.21	0.627756
VPS26A	17.61	11.055	0.627768
PRIM2	5.2125	3.2725	0.627818
CREG1	42.0825	26.4275	0.627993
RABL2A	1.035	0.65	0.628019
DUS4L	1.52	0.955	0.628289
EVI5	3.68	2.3125	0.628397
NAPB	1.655	1.04	0.628399
GPR68	0.35	0.22	0.628571
TMEM167B	19.9075	12.5175	0.628783
ZCCHC10	3.0375	1.91	0.628807
FCF1	12.1975	7.675	0.629227
LOC339535	3.0275	1.905	0.629232
ASF1A	4.7675	3	0.629261
LEMD3	4.405	2.7725	0.629398
UBE2K	10.275	6.4675	0.62944
NDUFC1	17.675	11.13	0.629703
COX5A	37.525	23.63	0.629714
TXNL4B	2.505	1.5775	0.629741
RABL3	2.9175	1.8375	0.62982
SPCS1	55.09	34.7	0.629878
C20orf165	1.0675	0.6725	0.629977
ZFP30	1.25	0.7875	0.63
ZNF529	1	0.63	0.63
EPT1	0.96	0.605	0.630208
SLC35F2	1.1225	0.7075	0.63029
GATAD1	6.81	4.2925	0.630323
PIGB	3.3075	2.085	0.630385
EVI2B	2.0975	1.3225	0.630513
MARCH7	13.8725	8.7475	0.630564
NBN	5.4475	3.435	0.630564
PRDX3	73.065	46.0775	0.630637
ZNF607	0.84	0.53	0.630952
RNFT1	2.745	1.7325	0.631148
TMEM206	2.84	1.7925	0.631162
GINS3	0.705	0.445	0.631206
FAM18B1	5.43	3.4275	0.631215
CRIPAK	0.99	0.625	0.631313
EPHA3	2.7875	1.76	0.63139
RPS6KB1	3.5	2.21	0.631429
ERO1L	11.6325	7.3475	0.631636
PDE5A	13.2675	8.3825	0.631807
CRNDE	15.39	9.725	0.631904
RNF144B	4.965	3.1375	0.631923
GNG12	61.37	38.785	0.631986
SOS1	5.15	3.255	0.632039
SMARCAD1	3.9475	2.495	0.632046
TLK1	4.7775	3.02	0.63213
PIGW	0.8225	0.52	0.632219
DTWD2	0.3875	0.245	0.632258
N4BP2L1	2.89	1.8275	0.632353
PSMG1	11.01	6.9625	0.63238
ZNF846	2.6125	1.6525	0.632536
FYTTD1	17.915	11.3325	0.63257
FBXO11	11.2675	7.1275	0.632572
PHC3	3.26	2.0625	0.632669
NFIA	3.67	2.3225	0.632834
ARL1	20.045	12.6875	0.632951
DCUN1D2	3.44	2.1775	0.632994
C18orf19	1.8875	1.195	0.633113
C14orf135	7.0325	4.4525	0.633132
TXNRD3	3.83	2.425	0.633159
LOC100294145	1.2475	0.79	0.633267
RIMS4	0.3	0.19	0.633333
USP33	17.575	11.135	0.63357
AEBP2	3.1525	1.9975	0.633624
LSM12	2.6825	1.7	0.633737
PHTF2	3.2975	2.09	0.633813
OMD	26.27	16.655	0.633993
CSE1L	11.875	7.53	0.634105
MTPAP	1.6125	1.0225	0.634109
ADAT3	1.47	0.9325	0.634354
HACE1	3.33	2.1125	0.634384
PSEN2	6.805	4.3175	0.63446
YIPF6	4.755	3.0175	0.634595
BCAP29	5.6525	3.5875	0.634675
SILV	0.5475	0.3475	0.634703
RUNX1T1	1.3825	0.8775	0.63472
FAM151B	1.13	0.7175	0.634956
MAGT1	19.7	12.51	0.635025
SMAD5	6.8225	4.3325	0.635031
RNF170	5.55	3.525	0.635135
C10orf28	2.4875	1.58	0.635176
CYBRD1	309.707	196.782	0.635382
AP1AR	5.7275	3.64	0.63553
C8orf79	0.92	0.585	0.63587
LCORL	0.57	0.3625	0.635965
C11orf1	6.3325	4.0275	0.636005
C5orf43	10.125	6.44	0.636049
GALNT3	0.7625	0.485	0.636066
SLC25A46	8.0175	5.1	0.636109
SLC22A5	1.065	0.6775	0.63615
ZDHHC24	23.625	15.03	0.63619
REEP5	55.5925	35.37	0.636237
C7orf68	3.28	2.0875	0.636433
RAB27A	3.935	2.505	0.636595
STEAP2	1.6375	1.0425	0.636641
UBE2V2	23.7725	15.135	0.63666
TMEM192	4.44	2.8275	0.636824
VMAC	1.825	1.1625	0.636986
TOMM70A	11.12	7.085	0.63714
LOC646324	0.82	0.5225	0.637195
B2M	1483.06	945.065	0.637241
PDE7A	1.31	0.835	0.637405
GPR137B	20.935	13.345	0.637449
ACYP2	4.8825	3.1125	0.637481
GUSBP1	0.345	0.22	0.637681
CEP70	5.045	3.2175	0.63776
ZNF416	1.1875	0.7575	0.637895
ASPN	8.7275	5.5675	0.637926
ZNF594	0.29	0.185	0.637931
ESM1	2.0025	1.2775	0.637953
SENP1	2.8525	1.82	0.638037
OTUD4	4.165	2.6575	0.638055
SPIN4	0.76	0.485	0.638158
F2R	32.01	20.4275	0.63816
ZNF264	1.175	0.75	0.638298
YAF2	1.915	1.2225	0.638381
C10orf32	20.1325	12.8525	0.638396
ZNF566	0.975	0.6225	0.638462
DUSP11	19.52	12.465	0.638576
PRKD3	8.5025	5.43	0.638636
SCYL2	7.7175	4.93	0.638808
NCRNA00263	1.0525	0.6725	0.638955
CP110	1.835	1.1725	0.638965
SLC38A1	6.2325	3.9825	0.638989
C14orf129	9.875	6.3125	0.639241
IL6ST	62.985	40.265	0.639279
SMAD9	2.8625	1.83	0.639301
POMZP3	1.5875	1.015	0.63937
TSEN15	9.2925	5.9425	0.639494
PIGP	3.995	2.555	0.639549
FAM174A	12.1325	7.76	0.639604
LEPROT	60.2675	38.55	0.639648
DUT	34.19	21.87	0.639661
C6orf170	0.805	0.515	0.639752
SNORD79	12.95	8.285	0.639768
KLHL23	0.465	0.2975	0.639785
ZNF136	1.9025	1.2175	0.639947
EPHX2	1.0625	0.68	0.64
PLSCR4	47.0175	30.095	0.640081
CCNB1	5.7325	3.67	0.640209
LTA4H	42.09	26.9475	0.640235
ACVR2B	0.3475	0.2225	0.640288
CHRDL1	12.73	8.1525	0.640416
TPRKB	5.925	3.795	0.640506
MIER3	2.5525	1.635	0.640548
PNPT1	2.2675	1.4525	0.640573
PTEN	12.98	8.315	0.640601
ZNF320	1.26	0.8075	0.640873
FAM49B	4.5325	2.905	0.640927
CCNG2	15.9375	10.22	0.641255
PCMT1	44.28	28.4	0.641373
ZNF140	3.0675	1.9675	0.641402
ZNF454	0.495	0.3175	0.641414
CRLS1	6.1425	3.94	0.641433
WWP1	4.525	2.9025	0.641436
MFSD1	22.55	14.465	0.641463
SGMS1	11.25	7.22	0.641778
CCNA2	4.8375	3.105	0.64186
NCKAP1	54.1675	34.77	0.641898
LOC100192378	1.935	1.2425	0.642119
TFB1M	2.515	1.615	0.642147
ISCA1	9.865	6.335	0.642169
UBXN8	3.815	2.45	0.642202
MBNL2	12.8025	8.2225	0.642257
ANAPC4	8.51	5.4675	0.642479
ANP32E	8.525	5.4775	0.642522
TF	0.56	0.36	0.642857
HMGB1	5.8875	3.785	0.642887
SOAT1	9.3125	5.9875	0.642953
IFNAR1	13.67	8.79	0.643014
DNAJC19	5.0675	3.26	0.643315
TMPO	3.52	2.265	0.643466
C2orf29	12.9125	8.31	0.643562
MDFIC	29.335	18.88	0.6436
SSR1	16.255	10.4625	0.643648
MSH2	2.9825	1.92	0.643755
MKLN1	4.5975	2.96	0.643828
NARG2	2.675	1.7225	0.643925
VPS36	7.1825	4.625	0.643926
MRPL42	9.1275	5.8775	0.643933
ZNF83	5.26	3.3875	0.644011
TWSG1	44.4825	28.65	0.644074
MTX2	8.975	5.7825	0.64429
C14orf101	2.475	1.595	0.644444
ITGB8	2.25	1.45	0.644444
MIB1	5.455	3.5175	0.644821
PDP1	9.4775	6.1125	0.644949
NAPG	6.8025	4.3875	0.644983
GPX4	1167.49	753.148	0.645101
DCBLD2	11.595	7.48	0.645106
CHIC1	0.895	0.5775	0.645251
XPO1	18.7775	12.1175	0.64532
ARRDC3	23.8525	15.395	0.645425
NUDT6	2.63	1.6975	0.645437
FRS2	3.3075	2.135	0.645503
KIAA1107	1.1425	0.7375	0.645514
GLIPR1	12.4975	8.0675	0.645529
MMS22L	0.79	0.51	0.64557
RAB2A	57.4225	37.0725	0.645609
TMEM69	7.57	4.8875	0.645641
ADAT2	0.24	0.155	0.645833
LRRC37A3	0.4025	0.26	0.645963
SSR3	51.93	33.5525	0.64611
LPGAT1	6.45	4.1675	0.646124
GABPB1	2.48	1.6025	0.646169
GUSBP4	3.83	2.475	0.646214
RCBTB2	7.3725	4.765	0.646321
KDSR	21.71	14.035	0.646476
NUDT4	7.56	4.8875	0.646495
ARPC5	157.058	101.58	0.646769
ZSCAN12	0.63	0.4075	0.646825
AP3S1	36.93	23.895	0.647035
HDX	0.3825	0.2475	0.647059
SC4MOL	7.505	4.8575	0.647235
TOR1AIP2	6.28	4.065	0.647293
MELK	2.9425	1.905	0.647409
NCRNA00247	2.7375	1.7725	0.647489
GSTO2	1.745	1.13	0.647564
YPEL5	42.1875	27.32	0.647585
DNAJC25-GNG10	6.0375	3.91	0.647619
FNIP1	5.2725	3.415	0.6477
PPIEL	0.795	0.515	0.647799
MUC1	6.545	4.24	0.647823
ZNF397	2.215	1.435	0.647856
CDK6	3.0675	1.9875	0.647922
FZD6	10.9925	7.1225	0.647942
SCML1	8.8275	5.72	0.647975
NKIRAS1	4.07	2.6375	0.648034
PDGFD	7.055	4.5725	0.648122
CCDC99	1.9825	1.285	0.648172
SEPT10	17.7025	11.475	0.648214
TMED10	106.282	68.9125	0.64839
DEGS1	36.61	23.7475	0.648662
PMS1	2.4125	1.565	0.648705
ZNF195	1.4875	0.965	0.648739
TMEM48	1.815	1.1775	0.64876
PECR	2.6625	1.7275	0.648826
SUPT3H	2.3925	1.5525	0.648903
ZNF736	0.805	0.5225	0.649068
CACYBP	5.9	3.83	0.649153
SP3	6.265	4.0675	0.649242
MUDENG	5.61	3.6425	0.649287
ZBED5	11.465	7.445	0.649368
FAM108C1	4.785	3.1075	0.649425
NSL1	1.1625	0.755	0.649462
NPAT	1.89	1.2275	0.649471
C16orf52	5.6725	3.685	0.649625
LUC7L3	30.2875	19.68	0.649773
ITGA2	0.15	0.0975	0.65
SUV39H2	0.6	0.39	0.65
HNRPLL	9.8075	6.375	0.650013
SEC63	9.955	6.4725	0.650176
TMEFF1	2.1225	1.38	0.650177
CPD	14.55	9.4625	0.650344
PSMD5	12.6275	8.2125	0.650366
NR3C1	11.7625	7.65	0.650372
ELL2	47.7175	31.0375	0.650443
SPATA9	1.3375	0.87	0.650467
HCFC2	2.7825	1.81	0.650494
METTL7A	62.605	40.725	0.650507
HSPB11	18.2375	11.865	0.650583
GPR125	3.2125	2.09	0.650584
UBLCP1	12.36	8.0425	0.650688
TRUB1	3.865	2.515	0.650712
COX11	18.2325	11.8675	0.650898
JAK2	6.5325	4.2525	0.650976
HOXB4	5.18	3.3725	0.651062
MLLT11	2.63	1.7125	0.651141
TSSK6	1.075	0.7	0.651163
PKD1L2	0.1075	0.07	0.651163
PCGF6	1.9575	1.275	0.651341
ZNF117	0.165	0.1075	0.651515
RNF13	10.49	6.8375	0.651811
TMEM22	5.73	3.735	0.651832
GPR85	0.3375	0.22	0.651852
ENPP1	7.54	4.915	0.651857
ZFAND1	6.4775	4.2225	0.651872
CLK4	4.3675	2.8475	0.651975
TRMT112	287.58	187.498	0.651984
STEAP1	8.815	5.7475	0.652014
CRYZ	10.94	7.135	0.652194
GABRE	2.48	1.6175	0.652218
C3orf55	4.615	3.01	0.652221
MBOAT2	8.9575	5.8425	0.652247
COMMD2	8.325	5.43	0.652252
TM4SF20	1.8625	1.215	0.652349
BNIP2	14.66	9.565	0.652456
SOS2	4.9375	3.2225	0.652658
CSNK2A1	13.82	9.02	0.652677
PLA2G12A	4.65	3.035	0.652688
SEL1L	19.7325	12.88	0.65273
SRSF11	39.9125	26.0525	0.65274
FAM177A1	18.56	12.115	0.652748
UBE2E2	13.19	8.61	0.652767
FMR1	7.2375	4.725	0.65285
PVRL3	12.625	8.2425	0.652871
DSCC1	2.0675	1.35	0.652963
C12orf48	0.8575	0.56	0.653061
GTPBP8	5.4625	3.5675	0.653089
RAB12	37.4675	24.475	0.653233
HIBCH	4.86	3.175	0.653292
RCAN2	24.015	15.69	0.653342
SLC25A32	6.795	4.44	0.653422
KIAA0528	6.885	4.5	0.653595
LRRN3	8.445	5.52	0.653641
CREB1	1.625	1.0625	0.653846
HINT3	6.7825	4.435	0.653889
UGGT2	6.87	4.4925	0.65393
AASS	4.3925	2.8725	0.653956
USP15	7.0525	4.6125	0.654023
LRRC17	1.4525	0.95	0.654045
MKX	1.59	1.04	0.654088
PSMA2	42.085	27.5275	0.654093
PPIL5	2.2775	1.49	0.654226
RBBP9	5.3875	3.525	0.654292
PAPD4	8.615	5.6375	0.654382
C17orf42	5.035	3.295	0.654419
PRCP	62.735	41.0575	0.654459
EIF4E	1.23	0.805	0.654472
CDK19	4.5225	2.96	0.654505
FLJ13197	0.4125	0.27	0.654545
TCEA1	7.585	4.965	0.654581
LCA5	1.8675	1.2225	0.654618
LOC100129550	2.975	1.9475	0.654622
C11orf70	2.3525	1.54	0.654623
TBPL1	7.48	4.8975	0.654746
PLA2R1	2.9475	1.93	0.654792
KIAA1826	4.715	3.0875	0.654825
GPR155	0.5725	0.375	0.655022
C2orf34	3.1675	2.075	0.655091
AHR	17.2175	11.2825	0.655293
SRD5A1	4.5475	2.98	0.655305
FAM108B1	2.8725	1.8825	0.655352
NECAP1	5.165	3.385	0.655373
RPS29	379.368	248.655	0.655446
UBXN2B	1.7125	1.1225	0.655474
RASSF8	5.0875	3.335	0.655528
DDAH1	81.625	53.5325	0.655835
MMAA	0.93	0.61	0.655914
RCN2	59.9075	39.3	0.656011
RAD1	11.6	7.61	0.656034
GBAS	15.0625	9.8825	0.6561
IL17RD	0.24	0.1575	0.65625
PDGFC	17.7225	11.6325	0.656369
PLEKHA3	4.7375	3.11	0.656464
RCOR3	6.2525	4.105	0.656537
NUDT21	11.72	7.695	0.65657
FBXL20	2.825	1.855	0.656637
ST7OT3	2.105	1.3825	0.65677
CEP97	0.955	0.6275	0.657068
SEC22B	52.89	34.7525	0.657071
ZNF528	2.0125	1.3225	0.657143
CDKN1B	13.205	8.68	0.657327
COX7A2	113.05	74.3225	0.65743
MED23	3.9925	2.625	0.657483
ASPM	0.365	0.24	0.657534
CHMP2B	14.905	9.805	0.657833
SLC25A16	3.8725	2.5475	0.657844
EGFL8	1.6075	1.0575	0.657854
GALNT4	1.44	0.9475	0.657986
FUNDC2	17.355	11.42	0.658024
EFR3A	18.2275	12	0.658346
LOC220930	3.0075	1.98	0.658354
UBE2Q2P1	0.7025	0.4625	0.658363
KHDC1	3.615	2.38	0.658368
ANKRD50	2.6275	1.73	0.658421
LYRM7	2.98	1.9625	0.658557
UBA6	3.6025	2.3725	0.65857
LOC100506710	6.8625	4.52	0.658652
FBXO5	1.04	0.685	0.658654
CDC73	6.3575	4.1875	0.658671
TMEM14B	19.995	13.1725	0.65879
IFI44	7.745	5.1025	0.658812
DIAPH3	3.4	2.24	0.658824
ZNF75D	1.2825	0.845	0.658869
ZSWIM7	3.6425	2.4	0.658888
TANK	21.5625	14.2075	0.658899
B3GALT2	13.86	9.1325	0.658911
RBM24	0.3225	0.2125	0.658915
AURKC	1.4	0.9225	0.658929
PPP1R2	8.1875	5.395	0.658931
TAF9B	4.95	3.2625	0.659091
DCN	2539.96	1674.29	0.659181
DNAJC3	11.275	7.4325	0.659202
OTUD1	3.1325	2.065	0.659218
HIATL1	17.82	11.75	0.659371
SNHG7	12.5	8.2425	0.6594
CDCA8	1.16	0.765	0.659483
PRKRA	15.315	10.1	0.659484
AGGF1	5.86	3.865	0.659556
YWHAZ	31.2175	20.59	0.659566
EXOC1	13.33	8.7925	0.659602
KIAA0776	6.405	4.225	0.659641
TDP2	22.21	14.655	0.659838
UPF3B	1.7125	1.13	0.659854
OSBPL8	9.4625	6.245	0.659974
LOC162632	0.25	0.165	0.66
C12orf26	2.5075	1.655	0.66002
CD55	8.12	5.36	0.660099
HOXA5	4.34	2.865	0.660138
ATMIN	12.6175	8.33	0.660194
DEK	33.2875	21.985	0.660458
MDM1	1.6125	1.065	0.660465
RNF141	24.765	16.3575	0.660509
SLC41A2	1.2525	0.8275	0.660679
ZNF654	1.8425	1.2175	0.660787
C8orf59	11.005	7.2725	0.660836
ZNF606	1.725	1.14	0.66087
FAM36A	4.38	2.895	0.660959
C19orf70	45.5375	30.1	0.660994
ZNF451	3.69	2.44	0.661247
WNT5A	37.2775	24.6575	0.661458
ZNF440	0.48	0.3175	0.661458
EBPL	45.485	30.095	0.661647
KDM6A	1.3375	0.885	0.661682
PPP2R5A	13.985	9.255	0.66178
FAM122C	0.3475	0.23	0.661871
XPO4	1.28	0.8475	0.662109
ZNF776	1.495	0.99	0.662207
MTMR6	5.6	3.71	0.6625
SIAH1	7.575	5.02	0.662706
GJC1	1.4975	0.9925	0.662771
ATPAF1	10.9575	7.2625	0.662788
HOXA6	1.3125	0.87	0.662857
NUF2	0.445	0.295	0.662921
ZNF823	0.4525	0.3	0.662983
ADSS	13.665	9.0625	0.663191
MIR1307	6.935	4.6	0.663302
KIAA1712	1.255	0.8325	0.663347
ITGB1BP1	24.265	16.0975	0.663404
LANCL1	10.63	7.0525	0.663452
PPP1CC	34.67	23.0025	0.66347
CHRNB1	1.9325	1.2825	0.663648
MEF2A	5.3375	3.5425	0.6637
ZNF767	1.405	0.9325	0.663701
GPR126	0.2975	0.1975	0.663866
CXCL12	17.8675	11.8625	0.663915
RRAS2	11.6725	7.75	0.663954
JRKL	3.7825	2.5125	0.664243
NAPEPLD	1.49	0.99	0.66443
GMCL1	3.3025	2.195	0.664648
C13orf1	3.58	2.38	0.664804
PSAT1	14.0225	9.3225	0.664824
ACTR3	59.6275	39.6425	0.664836
ZDHHC23	0.5525	0.3675	0.665158
MBLAC2	1.18	0.785	0.665254
ACAP2	6.61	4.3975	0.66528
PSMA1	50.9775	33.92	0.665392
NUDT4P1	8.63	5.7425	0.665411
DBI	40.6225	27.045	0.665764
C17orf58	3.8975	2.595	0.665811
TTC9C	10.205	6.795	0.66585
LRRK2	2.2825	1.52	0.665936
DNAJB14	3.8025	2.5325	0.666009
NANP	1.3775	0.9175	0.666062
RG9MTD1	8.9025	5.93	0.666105
ACTR3B	1.505	1.0025	0.666113
[truncated: 8,070 more rows]
