# Supplementary material for: RNA-seq analysis reveals significant effects of EGFR signalling on the secretome of mesenchymal stem cells
Source: Oncotarget. 2014 Oct 29;5(21):10518–28. doi: 10.18632/oncotarget.2420 (PMC4279390; doi:10.18632/oncotarget.2420)
Supplement: Supplementary file 3 [file oncotarget-05-10518-s003.xlsx]

## Sheet: Highly regulated genes
Supplementary Table 3: 1640 highly differentially regulated genes
Down-regulated genes (Fold Induction ≤ 0.50)
Gene ID	MSC	MSC+ TGFα	Fold Induction
BMS1P1_dup2	0.015	0	0
BMS1P5_dup2	0.015	0	0
IL9R	0.0275	0	0
ARL17A_dup1	0.0275	0	0
UBE2Q2P2_dup2	0.045	0	0
CGB7	0.055	0	0
UBE2Q2P3_dup2	0.06	0	0
NCRNA00107	0.135	0	0
C11orf94	0.17	0	0
SCARNA6	0.2275	0	0
DAPL1	0.24	0	0
BET3L	0.33	0	0
SNORA50	0.3625	0	0
HIST1H3E	0.405	0	0
SNORA80B	0.4425	0	0
SNORA76	0.5125	0	0
SNORD116-28	0.53	0	0
SNORA72	0.61	0	0
SCARNA18	0.6825	0	0
MIR106B	0.685	0	0
SNORD105	0.7375	0	0
MIR29B2	0.9275	0	0
SNORD85	0.975	0	0
SNORD110	1.1575	0	0
SNORA39	1.175	0	0
MIR630	1.2975	0	0
SNORD127	1.3275	0	0
SNORD72	1.42	0	0
SNORD119	1.4875	0	0
SNORD56	1.605	0	0
SNORA2A	1.62	0	0
SNORD114-17	1.7675	0	0
SNORD1C	1.845	0	0
SNORD93	1.9925	0	0
SNORD101	2.1425	0	0
MIRLET7D	2.485	0	0
C22orf34	11.4475	0.0375	0.00327582
HHLA1	2.065	0.0275	0.0133172
SNORA11	2.035	0.035	0.017199
MIR1248	1.8725	0.0475	0.0253672
C10orf122	0.1725	0.005	0.0289855
STARD6	0.25	0.0075	0.03
ZNF679	0.08	0.0025	0.03125
SCARNA7	1.22	0.0575	0.0471311
KRTAP5-9	0.105	0.005	0.047619
UTS2	0.1325	0.0075	0.0566038
SNORA66	1.32	0.075	0.0568182
SNORA5A	1.895	0.115	0.060686
OCLM	0.245	0.015	0.0612245
C14orf178	0.24	0.015	0.0625
MYF6	0.1525	0.01	0.0655738
LOC100289473	0.1475	0.01	0.0677966
SNORD37	1.04	0.0725	0.0697115
RTDR1	0.1725	0.0125	0.0724638
MIR568	0.71	0.0525	0.0739437
LOC283299	0.1575	0.0125	0.0793651
GRIK1-AS1	0.0625	0.005	0.08
CARD16	0.405	0.0325	0.0802469
MIR219-1	0.56	0.045	0.0803571
C9orf24	0.0925	0.0075	0.0810811
TCTEX1D4	0.06	0.005	0.0833333
LOC728819	0.46	0.04	0.0869565
LOC643387	0.2275	0.02	0.0879121
SNORD50B	2.17	0.195	0.0898618
CCDC144C	0.0275	0.0025	0.0909091
FAM153B	0.0525	0.005	0.0952381
EFCAB9	0.155	0.015	0.0967742
SNORA28	1.185	0.1175	0.0991561
HIST1H2AE	0.22	0.0225	0.102273
ACSM3	0.145	0.015	0.103448
TPTE2	0.0475	0.005	0.105263
TFF1	0.1875	0.02	0.106667
C4orf47	0.3275	0.035	0.10687
FGFBP2	0.14	0.015	0.107143
SLC16A8	0.115	0.0125	0.108696
SNORA44	1.3475	0.1475	0.109462
SNORA75	2.17	0.245	0.112903
COX4I2	0.2375	0.0275	0.115789
C15orf54	0.1075	0.0125	0.116279
SNORD94	1.125	0.1325	0.117778
ZNF890P	0.0625	0.0075	0.12
ARL17A_dup2	0.02	0.0025	0.125
BEX1	0.2	0.025	0.125
ASPA	0.1775	0.0225	0.126761
SNORD29	3.91	0.51	0.130435
C1orf229	0.2825	0.0375	0.132743
IL12RB2	0.0375	0.005	0.133333
C2orf40	0.3525	0.0475	0.134752
RIT2	0.0925	0.0125	0.135135
SLITRK1	0.0925	0.0125	0.135135
EAF2	0.2475	0.035	0.141414
HORMAD2	0.0525	0.0075	0.142857
TNXA	0.035	0.005	0.142857
DEPDC4	0.07	0.01	0.142857
NCRNA00264	0.0675	0.01	0.148148
TNXB_dup1	0.0325	0.005	0.153846
SNORA6	1.8	0.28	0.155556
LOC100272217	0.2375	0.0375	0.157895
SYCP3	0.11	0.0175	0.159091
RXFP1	0.295	0.0475	0.161017
FLJ11235	0.0775	0.0125	0.16129
GCNT3	0.0775	0.0125	0.16129
DPRXP4	0.215	0.035	0.162791
CPO	0.1675	0.0275	0.164179
SNORD63	3.0075	0.495	0.164589
SNORD38A	2.8225	0.4675	0.165633
CASC1	0.09	0.015	0.166667
CYYR1	0.045	0.0075	0.166667
KLK5	0.105	0.0175	0.166667
SLC38A3	0.09	0.015	0.166667
DBIL5P2	0.075	0.0125	0.166667
ZNF443	0.075	0.0125	0.166667
TMED6	0.175	0.03	0.171429
FAM13AOS	0.6975	0.12	0.172043
TNFSF13B	0.5475	0.095	0.173516
TMEM92	0.0575	0.01	0.173913
SNORD73A	2.78	0.485	0.17446
C6orf52	0.2575	0.045	0.174757
C20orf152	0.1	0.0175	0.175
IL20RA	0.1	0.0175	0.175
PIP5K1B	0.0425	0.0075	0.176471
ZNF385B	0.0425	0.0075	0.176471
LOC404266	0.1375	0.025	0.181818
C6orf58	0.0825	0.015	0.181818
C21orf71	0.2325	0.0425	0.182796
IL19	0.08	0.015	0.1875
PRKAA2	0.08	0.015	0.1875
ZNF676	0.04	0.0075	0.1875
LOC374491	0.0925	0.0175	0.189189
LOC100129066	0.0525	0.01	0.190476
NDP	0.1175	0.0225	0.191489
C2orf15	0.1175	0.0225	0.191489
LIPJ	0.1025	0.02	0.195122
SNORA8	5.385	1.0525	0.19545
ENTPD3	0.115	0.0225	0.195652
GOT1L1	0.115	0.0225	0.195652
AP3B2	0.2675	0.0525	0.196262
SNORD97	1.965	0.3875	0.197201
ITGA9	0.075	0.015	0.2
DNAI1	0.075	0.015	0.2
FTCD	0.0875	0.0175	0.2
SNORA81	1.6	0.3225	0.201563
C21orf130	0.1225	0.025	0.204082
CTSW	0.11	0.0225	0.204545
CD70	0.11	0.0225	0.204545
INTS4L1	0.0975	0.02	0.205128
SNORD90	2.1875	0.45	0.205714
SH2D2A	0.06	0.0125	0.208333
HIST1H2AG	0.2275	0.0475	0.208791
BCL8	0.215	0.045	0.209302
GPM6A	0.2225	0.0475	0.213483
TMEM151A	0.07	0.015	0.214286
RTKN2	0.21	0.045	0.214286
GUSBL1	0.2675	0.0575	0.214953
SNORA42	6.7625	1.47	0.217375
NRN1L	0.23	0.05	0.217391
AP1S3	0.285	0.0625	0.219298
ENDOU	0.135	0.03	0.222222
ITPK1-AS1	0.0675	0.015	0.222222
LOC145474	0.145	0.0325	0.224138
RGS18	0.2	0.045	0.225
CPXM1	0.055	0.0125	0.227273
CCIN	0.11	0.025	0.227273
IFNE	0.3075	0.07	0.227642
SERPINB12	0.0875	0.02	0.228571
LOC441666	0.0975	0.0225	0.230769
LOC143188	0.1625	0.0375	0.230769
CCNE2	0.205	0.0475	0.231707
HGFAC	0.1075	0.025	0.232558
SNORD117	3.815	0.8875	0.232634
C20orf107	0.2575	0.06	0.23301
LOC100128191	0.2575	0.06	0.23301
C14orf39	0.075	0.0175	0.233333
NCRNA00258	0.1375	0.0325	0.236364
C12orf56	0.095	0.0225	0.236842
CCDC17	0.1475	0.035	0.237288
CYP27B1	0.0525	0.0125	0.238095
LRRC33	0.1875	0.045	0.24
LEAP2	0.395	0.095	0.240506
AQP7	0.145	0.035	0.241379
MIR222	1.6425	0.4	0.243531
CCDC162	0.5525	0.135	0.244344
SNORA84	2.4	0.59	0.245833
IL23R	0.03	0.0075	0.25
C21orf90	0.12	0.03	0.25
FAM106A	0.18	0.045	0.25
LOC100233209	0.12	0.03	0.25
LRRC69	0.15	0.0375	0.25
TCL6	0.1	0.025	0.25
MIR3651	3.49	0.875	0.250716
LOC100129794	0.595	0.15	0.252101
TM6SF1	0.1375	0.035	0.254545
KRT15	0.1075	0.0275	0.255814
ESCO2	0.175	0.045	0.257143
RHOF	3.045	0.7875	0.258621
KIF19	0.0675	0.0175	0.259259
TTPA	0.1825	0.0475	0.260274
C15orf34	0.0575	0.015	0.26087
C2orf52	0.2	0.0525	0.2625
STAG3L2	0.4375	0.115	0.262857
C3orf72	0.0475	0.0125	0.263158
SERPINA6	0.1325	0.035	0.264151
PAR-SN	0.245	0.065	0.265306
ZNF354B	1.07	0.2875	0.268692
SNORA17	4.205	1.1325	0.269322
SYCE2	0.185	0.05	0.27027
CBWD3_dup2	0.57	0.155	0.27193
PPEF1	0.0825	0.0225	0.272727
DPY19L2	0.3575	0.0975	0.272727
NEK10	0.1375	0.0375	0.272727
KIT	0.045	0.0125	0.277778
TAS2R14	0.305	0.085	0.278689
PKIB	0.1075	0.03	0.27907
NR0B1	0.125	0.035	0.28
IL17B	0.2225	0.0625	0.280899
CCDC7	0.16	0.045	0.28125
LOC100289230	0.745	0.21	0.281879
OR10A6	0.36	0.1025	0.284722
FITM1	0.2275	0.065	0.285714
FAM132A	0.21	0.06	0.285714
KIAA1543	0.035	0.01	0.285714
C9orf68	0.0875	0.025	0.285714
CD80	0.1225	0.035	0.285714
PDE6G	0.2275	0.065	0.285714
PI15	0.035	0.01	0.285714
SNORD87	5.3125	1.525	0.287059
FIGF	0.095	0.0275	0.289474
FCRLB	0.56	0.1625	0.290179
C6orf147	0.7225	0.21	0.290657
NEK5	0.06	0.0175	0.291667
PCDHB13	0.17	0.05	0.294118
RASGRP3	0.11	0.0325	0.295455
FCRL3	0.0675	0.02	0.296296
SLC44A4	0.0675	0.02	0.296296
TMEM163	0.185	0.055	0.297297
NUDT16P1	0.5625	0.1675	0.297778
RCOR2	0.1175	0.035	0.297872
CD28	0.05	0.015	0.3
DGKG	0.05	0.015	0.3
EDNRB	0.05	0.015	0.3
ITGAL	0.05	0.015	0.3
SLC44A5	0.075	0.0225	0.3
CCNA1	0.1075	0.0325	0.302326
AGAP1	12.75	3.8675	0.303333
IGF2BP3	0.0575	0.0175	0.304348
CHAC2	0.64	0.195	0.304688
EFHB	0.505	0.155	0.306931
GABRP	0.0325	0.01	0.307692
SIGLEC15	0.2275	0.07	0.307692
LYRM5	9.3075	2.8775	0.309159
WNT16	0.0725	0.0225	0.310345
IFI27L1	46.4425	14.4625	0.311407
WHAMML1	0.3925	0.1225	0.312102
GPR128	0.04	0.0125	0.3125
KCNA7	0.04	0.0125	0.3125
TTLL13	0.1825	0.0575	0.315068
FLJ36644	0.3	0.095	0.316667
ZNF43	0.48	0.1525	0.317708
SCAND3	0.07	0.0225	0.321429
SPATA4	0.2625	0.085	0.32381
ANKK1	0.0925	0.03	0.324324
PARD6B	0.1925	0.0625	0.324675
SNORD5	8.5275	2.785	0.32659
ZNF302	6.0775	1.985	0.326615
TTTY10	0.1825	0.06	0.328767
DLEU2L	0.19	0.0625	0.328947
SNORD74	3.7825	1.245	0.329147
TTC30B	0.7075	0.235	0.332155
CDH18	0.045	0.015	0.333333
PIK3AP1	0.0525	0.0175	0.333333
SLA2	0.06	0.02	0.333333
SLC35F4	0.09	0.03	0.333333
CACNA2D3	0.0675	0.0225	0.333333
FAM76B	2.8475	0.9525	0.334504
C1D	6.215	2.08	0.334674
MGC3771	0.7375	0.2475	0.335593
SEMA6D	0.335	0.1125	0.335821
HHEX	0.2975	0.1	0.336134
SUGT1P3	0.275	0.0925	0.336364
SNORD44	17.32	5.8375	0.337038
CLK2P	0.2225	0.075	0.337079
ZNF816	0.695	0.235	0.338129
LOC100129716	0.1025	0.035	0.341463
HAVCR2	0.0875	0.03	0.342857
LOC100270804	0.7	0.24	0.342857
PDE4C	0.0875	0.03	0.342857
PRTG	0.08	0.0275	0.34375
ZNF702P	0.08	0.0275	0.34375
CAMK1G	0.1375	0.0475	0.345455
SNORD59B	2.065	0.72	0.348668
MNDA	0.1075	0.0375	0.348837
PM20D2	0.4225	0.1475	0.349112
POPDC2	0.5575	0.195	0.349776
MESP2	0.32	0.1125	0.351562
CA2	0.12	0.0425	0.354167
LOC389906	0.2325	0.0825	0.354839
TTC32	5.365	1.91	0.356011
SNORD25	3.3825	1.205	0.356245
LYPLA1	4.475	1.595	0.356425
HELLS	0.2525	0.09	0.356436
THAP5	2.81	1.0025	0.356762
GINS1	0.335	0.12	0.358209
SNORA18	14.41	5.1625	0.358258
C8orf77	0.0975	0.035	0.358974
FAM164C	0.0975	0.035	0.358974
NR2E3	0.0625	0.0225	0.36
LOC100132356	0.1875	0.0675	0.36
ELOVL4	1.9025	0.6875	0.361367
ZNF680	0.6	0.2175	0.3625
BMP3	0.055	0.02	0.363636
SNORD58B	106.703	38.8225	0.363839
B3GNT7	0.1575	0.0575	0.365079
CCDC116	0.1025	0.0375	0.365854
DNM3	0.0475	0.0175	0.368421
C4orf40	0.0475	0.0175	0.368421
HOXB5	1.3125	0.485	0.369524
SNORA65	1.55	0.575	0.370968
GK	0.1075	0.04	0.372093
ZNF833P	0.1475	0.055	0.372881
TTLL6	0.04	0.015	0.375
CSRNP3	0.04	0.015	0.375
MPP7	0.22	0.0825	0.375
SNORD51	2.8525	1.07	0.37511
MANEA	2.075	0.78	0.375904
KLHL10	0.2925	0.11	0.376068
OVGP1	1.0625	0.4	0.376471
IPW	1.55	0.585	0.377419
ZNF540	0.3775	0.1425	0.377483
DEF6	0.225	0.085	0.377778
HOXA2	0.655	0.2475	0.377863
KLHL4	0.0925	0.035	0.378378
PCNP	49.475	18.7625	0.379232
RPS6KL1	0.0725	0.0275	0.37931
TIPIN	1.845	0.7	0.379404
TRAPPC2	1.91	0.725	0.379581
C17orf86	1.9025	0.7225	0.379763
PF4	1.2875	0.49	0.380583
THAP10	1.1275	0.43	0.381375
UBE2B	25.56	9.7525	0.381553
C1orf220	0.3275	0.125	0.381679
TRHDE	0.17	0.065	0.382353
CHRNA5	0.17	0.065	0.382353
ZNF781	0.405	0.155	0.382716
GPC3	0.1175	0.045	0.382979
CA3	0.3	0.115	0.383333
MIR3658	22.5775	8.6625	0.383678
EPB41L4A	0.0975	0.0375	0.384615
HESX1	0.6675	0.2575	0.385768
LOC100499227	0.22	0.085	0.386364
EYA4	0.0775	0.03	0.387097
FLJ44511	0.1225	0.0475	0.387755
MARCH1	0.045	0.0175	0.388889
IQGAP2	0.045	0.0175	0.388889
LRRC37A4	0.09	0.035	0.388889
TRIM36	0.045	0.0175	0.388889
ZNF519	0.1475	0.0575	0.389831
MZT1	6.46	2.5225	0.39048
LOC285954	0.115	0.045	0.391304
PLD5	0.2425	0.095	0.391753
NPY2R	0.3125	0.1225	0.392
TSPAN12	0.305	0.12	0.393443
SEPSECS	1.895	0.7475	0.394459
NCRNA00241	0.215	0.085	0.395349
OCLN	0.1075	0.0425	0.395349
HAR1B	0.335	0.1325	0.395522
MFSD2B	0.2525	0.1	0.39604
C10orf58	0.1325	0.0525	0.396226
SPHAR	8.9225	3.5375	0.39647
CRYGS	0.4975	0.1975	0.396985
MST1R	0.1375	0.055	0.4
SPRY3	0.025	0.01	0.4
KAL1	0.075	0.03	0.4
C4orf33	2.36	0.9475	0.401483
ZNF417	0.5975	0.24	0.401674
MIR1234	2.8175	1.1325	0.401952
ZMYND17	0.765	0.3075	0.401961
MSTN	0.205	0.0825	0.402439
KNTC1	0.7	0.2825	0.403571
ZNF439	0.8525	0.345	0.404692
PTBP2	1.8225	0.74	0.406036
TCTEX1D1	0.35	0.1425	0.407143
MST4	1.16	0.4725	0.407328
LOC340113	0.27	0.11	0.407407
ZNF141	0.5075	0.2075	0.408867
LOC283392	0.055	0.0225	0.409091
AKNAD1	0.195	0.08	0.410256
ZDHHC21	1.8275	0.75	0.410397
SCOC	24.69	10.135	0.41049
C15orf27	0.28	0.115	0.410714
PLEKHB1	0.23	0.095	0.413043
ZNF780B	0.75	0.31	0.413333
LOC100130691	0.3925	0.1625	0.414013
HSD17B3	0.32	0.1325	0.414062
LOC100189589	0.1025	0.0425	0.414634
C14orf181	0.3975	0.165	0.415094
GGH	11	4.58	0.416364
CXorf56	4.9275	2.0525	0.41654
DPEP2	0.15	0.0625	0.416667
LOC643201	0.42	0.175	0.416667
ZMYND15	0.4075	0.17	0.417178
COMMD8	17.435	7.2775	0.417408
LOC389033	0.89	0.3725	0.418539
LY96	10.56	4.4325	0.419744
RMI1	1.4575	0.6125	0.42024
EXOC6	1.0325	0.435	0.421308
ZNF260	2.1875	0.9225	0.421714
AMY2B	1.07	0.4525	0.422897
FLJ12825	0.195	0.0825	0.423077
DYNLT3	14.155	5.995	0.423525
PLAC8	0.2125	0.09	0.423529
FANCB	0.2125	0.09	0.423529
KCNT2	1.415	0.6	0.424028
C1orf88	0.3825	0.1625	0.424837
POLR3G	0.7525	0.32	0.425249
PRORSD1P	0.505	0.215	0.425743
SNORD28	8.485	3.62	0.426635
MGC42105	0.205	0.0875	0.426829
FAM133B	0.5025	0.215	0.427861
GPR180	1.635	0.7	0.428135
TPTE2P1	0.035	0.015	0.428571
SNCAIP	0.14	0.06	0.428571
C6orf165	0.1925	0.0825	0.428571
BBS10	4.77	2.045	0.428721
MYCBP	4.8625	2.095	0.430848
PGAP1	0.8525	0.3675	0.431085
ZNF345	1.13	0.4875	0.431416
NUP35	1.315	0.5675	0.431559
LOC729176	0.475	0.205	0.431579
FAM164A	3.7575	1.6225	0.431803
AGTR1	12.6725	5.48	0.432432
CRTAM	0.71	0.3075	0.433099
FAM71F2	2.48	1.075	0.433468
FRK	0.1325	0.0575	0.433962
CCDC146	1.0125	0.44	0.434568
IL1RAPL1	0.2125	0.0925	0.435294
FLJ43681	0.1375	0.06	0.436364
TMEM20	0.7025	0.3075	0.437722
RFXAP	1.6325	0.715	0.437979
MIRLET7A3	3.3325	1.46	0.43811
SFXN2	0.365	0.16	0.438356
SNORD24	3.225	1.415	0.43876
CDKL4	0.205	0.09	0.439024
RP2	4.8325	2.1225	0.439214
FLJ39653	0.5975	0.2625	0.439331
LOC100134368	0.165	0.0725	0.439394
RPL35A	558.543	245.452	0.439452
C1orf26	0.8625	0.38	0.44058
CYP39A1	0.505	0.2225	0.440594
ZNF564	1.8325	0.8075	0.440655
ZNF610	0.9125	0.4025	0.441096
PAQR5	0.085	0.0375	0.441176
SDHD	15.295	6.7675	0.442465
IMMP1L	3.0075	1.3325	0.443059
PHF6	3.3225	1.4725	0.44319
ADIPOQ	0.2525	0.1125	0.445545
MBOAT1	0.2075	0.0925	0.445783
TTC30A	0.6	0.2675	0.445833
SIX3	0.14	0.0625	0.446429
MRPL13	26.02	11.6325	0.44706
HECTD2	2.27	1.015	0.447137
ZBTB6	2.4225	1.085	0.447884
GMCL1L	0.195	0.0875	0.448718
C4orf32	3.2275	1.45	0.449264
NUDT7	2.0625	0.9275	0.449697
TSIX	0.05	0.0225	0.45
LNP1	1.06	0.4775	0.450472
DBF4	0.405	0.1825	0.450617
CEL	0.2325	0.105	0.451613
SNHG10	1.7975	0.815	0.453408
TNFSF4	0.4025	0.1825	0.453416
NETO2	0.645	0.2925	0.453488
G2E3	1.725	0.7825	0.453623
PTGR2	2.055	0.9325	0.453771
LOC220980	0.0825	0.0375	0.454545
ZNF506	1.43	0.65	0.454545
LACTB2	10.46	4.7575	0.454828
DCAF17	1.9175	0.8725	0.45502
NCRNA00182	0.92	0.42	0.456522
LOC441046	0.53	0.2425	0.457547
TMEM106B	7.965	3.645	0.457627
SSX2IP	0.7425	0.34	0.457912
SGPP1	14.98	6.86	0.457944
CETN4P	0.655	0.3	0.458015
C14orf126	4.4925	2.06	0.458542
GPR21	0.425	0.195	0.458824
ZNF449	1.7325	0.795	0.458874
RAB17	0.1525	0.07	0.459016
UBN2	1.0075	0.4625	0.459057
MIR1244-1	149.582	68.71	0.459345
MIR1244-2	149.582	68.71	0.459345
MIR1244-3	149.582	68.71	0.459345
WDR76	0.985	0.4525	0.459391
SLC25A36	13.9925	6.4375	0.460068
C3orf14	9.0125	4.15	0.460472
REEP3	20.0325	9.225	0.460502
CDK7	10.0375	4.6225	0.460523
LOC100216545	1.3075	0.6025	0.460803
FAM126B	2.0825	0.96	0.460984
SLC25A40	3.8	1.7525	0.461184
RINT1	5.735	2.645	0.461203
NANOS1	1.1925	0.55	0.461216
NDUFB5	66.8375	30.8875	0.462128
OMA1	5.14	2.3775	0.462549
FLJ42351	1.685	0.78	0.462908
TMEM133	0.205	0.095	0.463415
OGN	1.6225	0.7525	0.46379
MFSD8	1.835	0.8525	0.464578
TMEM123	58.09	26.9925	0.464667
ZCWPW2	0.5325	0.2475	0.464789
C1orf101	0.285	0.1325	0.464912
DNA2	0.715	0.3325	0.465035
GDAP1	0.6925	0.3225	0.465704
TMEM68	3.16	1.4725	0.465981
MIR1229	19.885	9.2725	0.466306
CSF2RB	0.1125	0.0525	0.466667
TRIM59	2.1475	1.0025	0.466822
TTK	0.4975	0.2325	0.467337
TMBIM4	23.7625	11.12	0.467964
C20orf197	0.235	0.11	0.468085
ETNK1	4.3075	2.02	0.46895
PDSS1	1.1725	0.55	0.469083
TP53INP1	8.4725	3.9825	0.47005
C17orf57	0.335	0.1575	0.470149
FAM154B	0.085	0.04	0.470588
NDUFA5	10.6125	4.9975	0.470907
SNORA61	4.2575	2.005	0.470934
SRP9	23.615	11.1225	0.470993
C6orf26	0.805	0.38	0.47205
KITLG	10.3825	4.9025	0.472189
SPEF2	0.27	0.1275	0.472222
PPA2	21.8925	10.35	0.472765
GEN1	0.92	0.435	0.472826
SLC26A10	0.555	0.2625	0.472973
TRAM1	180.608	85.435	0.473042
CD302	10.8475	5.135	0.473381
TMEM41B	4.3	2.0375	0.473837
CAPS2	0.385	0.1825	0.474026
SEPT7P2	0.9275	0.44	0.474394
LOC100288069	0.2	0.095	0.475
PL-5283	27.3825	13.01	0.475121
SNORD114-1	10.3525	4.92	0.475248
ABCA5	0.7625	0.3625	0.47541
ZSWIM2	0.1575	0.075	0.47619
TMEM128	6.495	3.095	0.47652
AGPAT9	0.545	0.26	0.477064
FLJ42289	0.11	0.0525	0.477273
AMN1	1.685	0.805	0.477745
SKA3	0.2825	0.135	0.477876
LGR4	4.0925	1.9575	0.478314
C16orf87	2.3775	1.1375	0.478444
PRR22	0.6425	0.3075	0.478599
PLDN	19.5325	9.355	0.478945
IL18R1	0.36	0.1725	0.479167
FLJ31306	6.255	3	0.479616
LY75-CD302	4.915	2.3575	0.479654
FERMT1	0.4325	0.2075	0.479769
CYP51A1	6.0325	2.895	0.479901
GPR137C	0.25	0.12	0.48
BDNF-AS1	0.7325	0.3525	0.481229
LYPLAL1	5.785	2.785	0.481417
CCDC121	0.275	0.1325	0.481818
TMEM144	1.6325	0.7875	0.482389
FASTKD1	2.7725	1.3375	0.482417
FLJ43663	2.5275	1.22	0.48269
IL15	1.0875	0.525	0.482759
LOC728066	0.435	0.21	0.482759
ZCCHC18	0.2175	0.105	0.482759
FAM82A1	2.185	1.055	0.482838
TMED7	28.37	13.725	0.483786
AGAP2	0.0775	0.0375	0.483871
APOBEC3D	0.465	0.225	0.483871
ZNF107	0.315	0.1525	0.484127
GMFB	14.8675	7.2	0.484278
C2orf63	0.485	0.235	0.484536
DCK	6.3975	3.1	0.484564
LOC100289373	0.33	0.16	0.484848
ZNF572	0.2525	0.1225	0.485149
ZNF620	0.17	0.0825	0.485294
POLI	4.4975	2.185	0.485825
THUMPD2	2.3875	1.16	0.485864
GPR75	0.18	0.0875	0.486111
SIKE1	4.0775	1.9825	0.486205
MRPS10	5.3625	2.61	0.486713
CHML	2.13	1.0375	0.487089
GLMN	2.6225	1.2775	0.487131
ZNF681	0.0975	0.0475	0.487179
CYorf15B	1.76	0.8575	0.487216
ZNF799	0.3075	0.15	0.487805
NDFIP2	9.08	4.4325	0.488161
LOC727896	0.1075	0.0525	0.488372
ANKAR	0.43	0.21	0.488372
C17orf61	32.05	15.66	0.488612
ZNF738	0.22	0.1075	0.488636
RAP1A	26.135	12.7725	0.488712
FAM8A1	11.65	5.7025	0.489485
ZBTB41	3.2	1.5675	0.489844
MPZ	0.6375	0.3125	0.490196
LMBRD1	20.485	10.0425	0.490237
FLJ27352	0.775	0.38	0.490323
C15orf29	3.3425	1.64	0.490651
CENPQ	1.66	0.815	0.490964
VBP1	11.3575	5.5775	0.491085
SLC35E2	0.9975	0.49	0.491228
TMED5	10.495	5.1575	0.491424
CNOT6L	1.3625	0.67	0.491743
CPB1	0.31	0.1525	0.491935
UBE2W	5.67	2.79	0.492063
SESN1	15.7775	7.77	0.492473
PLEKHF2	4.36	2.1475	0.492546
EFHA2	1.35	0.665	0.492593
C7orf60	8.8325	4.3525	0.492782
CCNC	13.655	6.7325	0.493043
C2orf60	1.1	0.5425	0.493182
LOC157381	0.1875	0.0925	0.493333
IMPA1	4.4625	2.2025	0.493557
SAA2	0.1975	0.0975	0.493671
JKAMP	16.97	8.3825	0.49396
RRM2	1.0725	0.53	0.494172
PCDHB5	0.2225	0.11	0.494382
WHAMML2	0.2425	0.12	0.494845
AADAT	2.435	1.205	0.494867
RNF138	1.995	0.9875	0.494987
WDR78	1.1	0.545	0.495455
C1orf112	0.8825	0.4375	0.495751
EPYC	0.9075	0.45	0.495868
C20orf30	37.78	18.735	0.495897
C5orf51	5.58	2.7675	0.495968
LTN1	6.385	3.1675	0.496085
ZNF215	0.3475	0.1725	0.496403
GULP1	1.7375	0.8625	0.496403
NCRNA00185	1.3375	0.665	0.497196
GOLGA8B	1.885	0.9375	0.497347
MTHFD2L	0.4875	0.2425	0.497436
ANGEL2	3.7125	1.8475	0.497643
ST3GAL6	0.5575	0.2775	0.497758
SNORA63	3.5525	1.77	0.498241
SYNGR3	0.8375	0.4175	0.498507
AKTIP	6.02	3.005	0.499169
ABCD3	8.035	4.0125	0.499378
OSTC	114.282	57.11	0.499727
PDIK1L	0.92	0.46	0.5
TIFA	1.81	0.905	0.5
C7orf29	0.115	0.0575	0.5
GPR160	0.145	0.0725	0.5
MOBKL1A	3.325	1.6625	0.5
SLC16A14	0.125	0.0625	0.5
ZNF280B	0.1	0.05	0.5
ZNF836	0.565	0.2825	0.5
AGBL3	0.155	0.0775	0.5
BNIPL	0.14	0.07	0.5
DNAH14	0.145	0.0725	0.5
FLT1	0.105	0.0525	0.5
NCRNA00287	0.09	0.045	0.5
TMEM169	0.17	0.085	0.5
CD164	89.495	44.76	0.50014
TMEM47	161.123	80.62	0.500365
TMEM19	5.7475	2.8775	0.500652
ESCO1	1.8275	0.915	0.500684
CCNT2	3.6025	1.805	0.501041
CNIH	70.66	35.4325	0.501451
C10orf107	1.105	0.555	0.502262
C1orf31	12.62	6.3425	0.502575
LOC646329	0.9	0.4525	0.502778
NCRNA00081	3.1375	1.5775	0.502789
ZDHHC17	4.89	2.46	0.503067
GNPNAT1	7.78	3.915	0.503213
FANCL	2.275	1.145	0.503297
ZNF555	0.3775	0.19	0.503311
CD36	0.3725	0.1875	0.503356
MMGT1	15.3425	7.735	0.504155
MIR612	8.41	4.24	0.504162
LOC646903	1.05	0.53	0.504762
LRRC58	5.2775	2.665	0.504974
Up-regulated genes (Fold Induction ≥ 1.50)
Gene ID	MSC	MSC+ TGFα	Fold Induction
BCL7C	25.0575	37.47	1.49536
SRSF7	12.33	18.44	1.49554
EIF3CL_dup2	2.0325	3.0425	1.49692
ARL4D	9.82	14.7225	1.49924
ARRB1	6.66	9.9875	1.49962
KY	0.1	0.15	1.5
PHLDB3	1.97	2.955	1.5
FAM21C	0.545	0.8175	1.5
EIF3C_dup2	1.84	2.76	1.5
LOC100131257	0.015	0.0225	1.5
SORBS1	0.095	0.1425	1.5
STRA6	0.095	0.1425	1.5
RPL14	61.9125	93.0375	1.50273
C9orf86	24.1975	36.3675	1.50294
RAB43	0.705	1.06	1.50355
PPP1R3F	2.09	3.1425	1.50359
PMS2P11	0.49	0.7375	1.5051
C12orf44	29.0625	43.75	1.50538
SH2B2	0.5625	0.8475	1.50667
STX4	27.84	41.9975	1.50853
CCDC9	6.185	9.3325	1.50889
FAM64A	0.825	1.245	1.50909
ANKRD53	1.17	1.7675	1.51068
LOC148709	0.23	0.3475	1.51087
CIB2	1.9475	2.9425	1.51091
MESP1	0.9825	1.485	1.51145
MT1L	3.1025	4.6925	1.51249
BMS1P4	0.2875	0.435	1.51304
PPRC1	3.7125	5.6175	1.51313
DNAJC1	24.4925	37.09	1.51434
FAM53A	0.83	1.2575	1.51506
ZBTB17	5.6425	8.5525	1.51573
RNF25	8.535	12.9425	1.5164
HSP90AB2P	0.6725	1.02	1.51673
KANK1	8.0525	12.2175	1.51723
LOC729991-MEF2B	4.0125	6.09	1.51776
ELK4	0.69	1.0475	1.51812
LOC100268168	0.275	0.4175	1.51818
MAP2K3	50.0075	75.95	1.51877
CBWD2	0.61	0.9275	1.52049
PPL	11.42	17.3725	1.52123
C15orf42	0.0575	0.0875	1.52174
FSCN1	34.6775	52.805	1.52275
JUND	48.0375	73.1525	1.52282
RAB20	1.095	1.6675	1.52283
PGBD2	0.545	0.83	1.52294
RND1	0.4825	0.735	1.52332
ADAMTS12	1.585	2.415	1.52366
H3F3C	2.72	4.145	1.5239
NFKBIA	45.4725	69.2975	1.52394
DDX49	13.3125	20.31	1.52563
SIPA1L3	1.6775	2.56	1.52608
KIAA1244	0.0475	0.0725	1.52632
SGK196	1.5625	2.385	1.5264
SMARCA4	9.58	14.6325	1.5274
RSF1	3.375	5.155	1.52741
GABARAPL3	0.18	0.275	1.52778
SLC25A34	0.18	0.275	1.52778
C15orf63	5.665	8.655	1.5278
NEFH	0.7625	1.165	1.52787
C1orf35	4.755	7.2675	1.52839
NOP2	5.26	8.0525	1.53089
ANXA2	788.947	1207.82	1.53092
SLC2A9	1.1575	1.7725	1.53132
HMOX1	24.8625	38.1325	1.53374
WASH7P	0.4675	0.7175	1.53476
FBLL1	0.6775	1.04	1.53506
SNX32	0.21	0.3225	1.53571
ERBB3	0.2425	0.3725	1.53608
STON2	0.2425	0.3725	1.53608
PPP2R3B	0.1725	0.265	1.53623
APOA1	1.6825	2.585	1.5364
SBSN	5.7175	8.7875	1.53695
THOC3	0.335	0.515	1.53731
LOC645166	1.54	2.3675	1.53734
ITPKC	14.7	22.61	1.5381
RBM15	1.455	2.24	1.53952
L3MBTL1	0.2175	0.335	1.54023
MYLK4	0.1525	0.235	1.54098
LOC653513	2.17	3.345	1.54147
C11orf75	7.51	11.5775	1.54161
EIF3IP1	0.5625	0.8675	1.54222
KCNB1	0.5575	0.86	1.5426
EBF2	1.345	2.075	1.54275
RPL32	63.19	97.5575	1.54388
ZNF827	2.1725	3.355	1.5443
TRAPPC5	18.7925	29.0325	1.5449
SPTBN4	0.11	0.17	1.54545
COL4A3	0.055	0.085	1.54545
TECTA	0.11	0.17	1.54545
C20orf12	0.435	0.6725	1.54598
PCSK5	0.76	1.175	1.54605
SIM2	0.16	0.2475	1.54688
HOXD3	0.15	0.2325	1.55
RPS15	85.6825	132.852	1.55052
PMS2P5	0.1725	0.2675	1.55072
KRI1	4.2575	6.6025	1.55079
HVCN1	1.765	2.7375	1.55099
RPL27	278.567	432.077	1.55107
HSPA1L	0.83	1.2875	1.5512
GADD45GIP1	17.31	26.865	1.55199
SMAD6	3.82	5.9475	1.55694
CST6	3.1175	4.86	1.55894
LOC100499183	0.4325	0.675	1.56069
PI4KAP1	0.4225	0.66	1.56213
IL18BP	0.4625	0.7225	1.56216
FAM131C	0.2	0.3125	1.5625
CD99-bis	21.8875	34.23	1.56391
ZSCAN16	0.4475	0.7	1.56425
MIR638	5.1925	8.1225	1.56428
HK2	2	3.13	1.565
UFSP1	0.915	1.4325	1.56557
MIR22	27.7725	43.505	1.56648
FAM46C	0.075	0.1175	1.56667
CCDC30	0.185	0.29	1.56757
FOSL2	24.2575	38.0275	1.56766
LAD1	0.11	0.1725	1.56818
RPP25	1.445	2.2675	1.5692
NCL	97.235	152.62	1.5696
HDGFRP2	19.235	30.2	1.57005
CCDC159	3.3925	5.33	1.57111
NCRNA00116	3.085	4.8475	1.57131
PPIB	469.735	738.153	1.57142
IQSEC3	0.0525	0.0825	1.57143
PPFIA3	0.14	0.22	1.57143
RBM47	0.0875	0.1375	1.57143
SPATA2	1.725	2.7125	1.57246
AQP3	0.3575	0.5625	1.57343
CPA4	0.305	0.48	1.57377
EDF1	93.93	147.833	1.57386
GMFG	0.7225	1.1375	1.57439
GTF2F1	25.485	40.145	1.57524
TUBG1	2.2025	3.47	1.57548
SIK1	3.0475	4.8025	1.57588
GSTM2P1	0.52	0.82	1.57692
ULBP2	1.4475	2.285	1.57858
ADAMTS4	0.5125	0.81	1.58049
SLC7A5	4.8525	7.675	1.58166
HRCT1	8.78	13.8875	1.58172
DGKZ	1.2025	1.9025	1.58212
MOBKL2C	3.98	6.305	1.58417
ZBTB37	0.2225	0.3525	1.58427
SYT5	0.5	0.7925	1.585
BOD1L	2.9275	4.6475	1.58753
LAT2	0.195	0.31	1.58974
ZSCAN2	0.5975	0.95	1.58996
CYTH2	17.4775	27.795	1.59033
C14orf49	2.24	3.5625	1.5904
ZNF462	1.4775	2.35	1.59052
HSD17B14	1.2725	2.025	1.59136
GTF2A1	3.06	4.87	1.5915
EVL	27.3625	43.5575	1.59187
BBC3	4.945	7.8725	1.59201
CCDC153	0.8275	1.3175	1.59215
DNAJB1	40.3175	64.2075	1.59255
HSP90AA4P	0.8375	1.335	1.59403
NDUFA13	92.2425	147.055	1.59422
TOP1MT	5.9725	9.5225	1.59439
BST2	1.3875	2.2125	1.59459
LOC441454	0.4325	0.69	1.59538
EPHA2	9.4075	15.0125	1.5958
GPLD1	0.1675	0.2675	1.59701
BIN1	14.9625	23.9375	1.59983
UBL5	84.8025	135.775	1.60107
ETV7	0.395	0.6325	1.60127
BLVRB	37.0775	59.405	1.60218
PHRF1	5.055	8.1025	1.60287
METTL7B	1.0775	1.7275	1.60325
LOC100128788	0.2275	0.365	1.6044
DEPDC1B	0.1075	0.1725	1.60465
ADAP1	0.9275	1.4925	1.60916
NFE2	0.18	0.29	1.61111
TGM1	0.49	0.79	1.61224
CLGN	0.1625	0.2625	1.61538
MT2A	1127.16	1824.13	1.61835
HIC2	0.38	0.615	1.61842
FSCN2	0.1575	0.255	1.61905
LOC440028	0.6575	1.065	1.61977
WNT3	0.7175	1.1625	1.62021
TGFB3	0.66	1.07	1.62121
ERF	11.59	18.8375	1.62532
NGF	1.2575	2.045	1.62624
LDHD	1.365	2.225	1.63004
HPX	0.2925	0.4775	1.63248
UBE2S	7.68	12.5375	1.63249
COL27A1	0.465	0.76	1.63441
OVCH2	0.275	0.45	1.63636
LRRC45	3.07	5.0325	1.63925
CHST6	0.0975	0.16	1.64103
BMS1	1.785	2.93	1.64146
LOC388564	0.795	1.305	1.64151
C17orf69	0.14	0.23	1.64286
FAM46B	24.17	39.7125	1.64305
SBNO2	6.395	10.51	1.64347
PTPRN2	0.1125	0.185	1.64444
DDX26B	0.345	0.5675	1.64493
TMED8	1.655	2.7225	1.64502
NXT1	4.9725	8.1825	1.64555
CDC42EP2	43.395	71.455	1.64662
POTEE	2.565	4.225	1.64717
KLF16	5.675	9.3525	1.64802
PHEX	0.1	0.165	1.65
RSC1A1	2.5325	4.18	1.65054
FAM59A	0.775	1.2825	1.65484
AMOTL2	91.2225	150.988	1.65516
HOMER2	4.58	7.595	1.6583
TPPP3	0.2425	0.4025	1.65979
ZNF593	10.93	18.145	1.66011
CCDC94	6.4975	10.7875	1.66025
ZNF259	14.4675	24.035	1.66131
ARHGEF5	0.3175	0.5275	1.66142
PER2	0.385	0.64	1.66234
RPL23A	102.43	170.667	1.66619
HYMAI	0.0525	0.0875	1.66667
CALML4	0.1125	0.1875	1.66667
DNAH5	0.03	0.05	1.66667
TRPV3	0.0975	0.1625	1.66667
EREG	0.0525	0.0875	1.66667
NTRK1	0.1875	0.3125	1.66667
SPTB	0.0225	0.0375	1.66667
GREB1L	0.045	0.075	1.66667
SNORD83B	12.4975	20.835	1.66713
PER1	22.855	38.115	1.66769
ASF1B	0.5425	0.905	1.6682
DUSP6	10.14	16.9175	1.66839
RALGAPA2	0.3925	0.655	1.66879
AZI1	1.6075	2.685	1.6703
MIR3652	35.985	60.1775	1.67229
ADH1A	0.605	1.0125	1.67355
KRT18	2.64	4.42	1.67424
CCDC13	0.2075	0.3475	1.6747
PLEKHH3	4.33	7.2525	1.67494
CEBPB	49.7225	83.295	1.6752
UPP1	4.4875	7.5225	1.67632
SNORD46	6.2	10.4	1.67742
CENPV	1.1025	1.85	1.678
ZBED3	0.8725	1.465	1.67908
TMSL3	83.4575	140.33	1.68145
PFDN2	18.1375	30.5125	1.68229
CSDAP1	4.8525	8.17	1.68367
ZC3H13	5.89	9.9225	1.68463
RELL2	0.6125	1.0325	1.68571
CADM4	0.51	0.86	1.68627
KLF4	16.49	27.81	1.68648
FAM179A	0.185	0.3125	1.68919
POTEKP	3.065	5.18	1.69005
MLC1	0.4925	0.8325	1.69036
ETV3	1.3975	2.3625	1.69052
SLC45A4	0.56	0.9475	1.69196
CORO2A	0.26	0.44	1.69231
BEND5	0.2775	0.47	1.69369
MIR3620	39.0125	66.0925	1.69414
LOC100287216	0.665	1.1275	1.69549
NME1	8.435	14.31	1.6965
SOD1	155.4	264.05	1.69916
RASD1	13.665	23.225	1.6996
SNORD38B	6.0975	10.365	1.69988
C11orf51	23.24	39.5275	1.70084
MSTO2P	0.2675	0.455	1.70093
CCNT1	0.9725	1.655	1.7018
GDNF	7.75	13.1925	1.70226
KRT14	1.99	3.3875	1.70226
TACR2	0.0925	0.1575	1.7027
LGALS1	1619.38	2758.4	1.70337
TMCC2	0.475	0.81	1.70526
TFPT	7.665	13.0725	1.70548
DDIT3	10.84	18.49	1.70572
PFKFB3	2.595	4.43	1.70713
C8orf30A_dup2	0.1025	0.175	1.70732
CBX4	5.605	9.58	1.70919
CDYL2	0.86	1.47	1.7093
TAF1L	0.25	0.4275	1.71
TCP10L	0.095	0.1625	1.71053
OSGIN1	3.1	5.305	1.71129
CCDC85B	33.19	56.875	1.71362
FAT2	0.035	0.06	1.71429
NPW	0.315	0.54	1.71429
SPIN2B	0.56	0.96	1.71429
MFSD2A	1.815	3.115	1.71625
F8A1_dup2	0.275	0.4725	1.71818
FOLR1	0.355	0.61	1.71831
TMEM154	0.3375	0.58	1.71852
SDHAP2	0.4175	0.7175	1.71856
MIR1181	66.61	114.48	1.71866
CDK5R1	0.1425	0.245	1.7193
RHCE	0.485	0.835	1.72165
MGC15885	0.225	0.3875	1.72222
CENPO	0.8925	1.5375	1.72269
CDKN1A	137.882	237.58	1.72306
GLS2	0.11	0.19	1.72727
HIVEP3	0.9625	1.6625	1.72727
ACTG2	0.3525	0.61	1.7305
MRAP2	0.195	0.3375	1.73077
PILRA	0.4675	0.81	1.73262
ZNF281	4.3025	7.4625	1.73446
ASMTL-bis	1.13	1.96	1.73451
UQCRHL	11.885	20.62	1.73496
C1orf115	0.1325	0.23	1.73585
FAR2	0.265	0.46	1.73585
LIN7B	1.1775	2.045	1.73673
CES3	0.0475	0.0825	1.73684
CD99	7.4325	12.92	1.73831
SLC14A2	0.0575	0.1	1.73913
FAM156A_dup1	0.2875	0.5	1.73913
LOC144571	0.0975	0.17	1.74359
THPO	0.225	0.3925	1.74444
ARID3A	2.1925	3.83	1.74686
CD200	0.3375	0.59	1.74815
GFOD1	0.5075	0.8875	1.74877
TTC9	0.28	0.49	1.75
HMHA1	0.13	0.2275	1.75
HPGDS	0.24	0.42	1.75
MIR639	2.42	4.235	1.75
GINS2	0.5375	0.9425	1.75349
SLC30A1	8.33	14.615	1.7545
ASGR1	0.195	0.3425	1.75641
ALDH3A1	0.2775	0.4875	1.75676
ISG20	2.345	4.13	1.76119
C5orf49	0.31	0.5475	1.76613
MYOZ3	0.065	0.115	1.76923
BTG2	14.31	25.33	1.77009
GIPC2	0.0875	0.155	1.77143
MEF2B	3.125	5.545	1.7744
ZBED1-bis	0.2125	0.3775	1.77647
LOC644961	21.6825	38.5525	1.77805
CMTM1	0.6	1.0675	1.77917
SNORD65	3.04	5.41	1.77961
MST1P2	0.32	0.57	1.78125
RPS19	318.825	568.07	1.78176
KDR	0.0925	0.165	1.78378
CCDC65	0.3825	0.6825	1.78431
SNORA31	6.2275	11.1125	1.78442
ZBTB20	0.4425	0.79	1.78531
PART1	0.035	0.0625	1.78571
AKR1C4	0.9475	1.695	1.78892
TBX6	0.2375	0.425	1.78947
KRT17	4.1375	7.4175	1.79275
PHLDA2	6.9925	12.5375	1.79299
PPP1R14B	11.925	21.4175	1.79602
TNFRSF10A	1.2175	2.1875	1.79671
RPS14	1503.25	2701.81	1.79731
TBX2	4.1025	7.3825	1.79951
PTPRD	0.0375	0.0675	1.8
ERBB4	0.0125	0.0225	1.8
NEB	0.0125	0.0225	1.8
KIAA0754	1.13	2.0375	1.8031
C10orf71	0.3825	0.69	1.80392
LOC441455	0.2075	0.375	1.80723
SIRPB1	0.0525	0.095	1.80952
GEM	4.5475	8.2325	1.81034
EXO1	0.12	0.2175	1.8125
CENPJ	0.2675	0.485	1.81308
LOC80054	0.1075	0.195	1.81395
CD3EAP	0.9675	1.7575	1.81654
CCDC124	21.5675	39.1825	1.81674
SCN11A	0.0275	0.05	1.81818
SLC25A18	0.14	0.255	1.82143
SSTR1	0.07	0.1275	1.82143
TFAP2E	0.225	0.41	1.82222
TUBB3	6.525	11.8925	1.82261
NBPF14	1.7175	3.135	1.82533
C16orf89	0.1875	0.3425	1.82667
LOC641367	0.1175	0.215	1.82979
TRAF4	7.0025	12.8325	1.83256
PNMT	0.42	0.77	1.83333
DLX2	0.49	0.9	1.83673
CHRDL2	0.56	1.03	1.83929
XKR6	0.125	0.23	1.84
DHRSX	0.205	0.3775	1.84146
ANXA2P1	30.7	56.5375	1.84161
SGK1	11.9625	22.0625	1.84431
ZNF653	0.8325	1.5375	1.84685
SLC25A6	3.1075	5.74	1.84714
HOXC13	0.1325	0.245	1.84906
KCNIP3	0.4675	0.865	1.85027
RPS27	17.56	32.605	1.85678
PEBP4	0.5125	0.9525	1.85854
MAP3K13	0.16	0.2975	1.85937
PSPN	0.3925	0.73	1.85987
LOC143666	0.18	0.335	1.86111
ADAP2	0.2	0.3725	1.8625
ZNF628	0.695	1.295	1.86331
CDC42BPG	0.055	0.1025	1.86364
MZT2B	10.715	19.9825	1.86491
SURF2	7.115	13.27	1.86507
C21orf49	0.305	0.57	1.86885
WASH3P	0.125	0.235	1.88
BAX	43.81	82.4425	1.88182
RPPH1	2.8175	5.3025	1.88199
CCL2	10.635	20.0425	1.88458
LOC150786	0.065	0.1225	1.88462
FLG	0.3275	0.6175	1.8855
C14orf145	0.2425	0.4575	1.8866
C1orf175	0.045	0.085	1.88889
POLR2F	10.4275	19.7	1.88924
C12orf45	21.6725	41.0125	1.89238
APOM	1.4625	2.77	1.89402
LOC654342	2.6925	5.105	1.89601
MIR1909	5.2675	10.02	1.90223
CLSPN	0.105	0.2	1.90476
ZFP36L1	53.36	101.648	1.90494
RUNDC2A	2.585	4.93	1.90716
CARD11	0.2475	0.4725	1.90909
DNAH10	0.0275	0.0525	1.90909
OXCT2	0.1125	0.215	1.91111
POTEM	0.1725	0.33	1.91304
MGAT5B	0.06	0.115	1.91667
C9orf47	0.0925	0.1775	1.91892
RNF152	0.2825	0.5425	1.92035
TSGA13	0.1275	0.245	1.92157
PLAC8L1	0.21	0.405	1.92857
KRTAP1-1	0.495	0.955	1.92929
ETFB	31.76	61.2925	1.92986
FHAD1	0.25	0.4825	1.93
ARHGAP4	0.22	0.425	1.93182
IL2RB	0.0375	0.0725	1.93333
HIATL2	0.2625	0.5075	1.93333
RASIP1	0.0775	0.15	1.93548
CECR4	0.315	0.61	1.93651
RFX3	0.1575	0.305	1.93651
SOCS7	0.6475	1.255	1.93822
F8A1_dup1	0.0825	0.16	1.93939
NRG1	0.3175	0.6175	1.94488
FRMD5	0.3275	0.64	1.9542
KCTD13	4.0925	8	1.9548
RPL19	283.087	554.258	1.9579
ZNF658	0.06	0.1175	1.95833
DPF1	0.185	0.3625	1.95946
TUBB2C	30.225	59.2375	1.95988
PKP3	0.3275	0.6425	1.96183
SNTG2	0.2025	0.3975	1.96296
LOC644246	1.3675	2.69	1.96709
UPK2	0.16	0.315	1.96875
ETS2	2.28	4.505	1.97588
MIR922	7.3925	14.615	1.977
NEIL3	0.11	0.2175	1.97727
CCRN4L	1.5725	3.11	1.97774
RPL12	262.017	519.085	1.98111
SIRT4	0.675	1.3425	1.98889
FOS	130.685	260.173	1.99084
CPAMD8	0.0425	0.085	2
EFNA1	0.1475	0.295	2
PHLDA1	3.7025	7.405	2
RYR3	0.0125	0.025	2
TRPM2	0.025	0.05	2
UNC80	0.01	0.02	2
LOC728752	0.555	1.11	2
CHCHD2	117.555	235.713	2.00513
RPS11	544.397	1092.84	2.00743
VEGFA	12.72	25.535	2.00747
ING1	1.72	3.4575	2.01017
PRKCZ	0.24	0.4825	2.01042
TNFRSF10C	0.1575	0.3175	2.01587
ZBTB16	6.8975	13.905	2.01595
MESDC1	2.7075	5.46	2.01662
IL7R	0.13	0.2625	2.01923
TNNC1	0.5175	1.045	2.01932
SNORA43	3.11	6.2975	2.02492
SNORA64	1.5925	3.2275	2.02669
SNORD30	2.04	4.1375	2.02819
SALL4	0.065	0.1325	2.03846
FSD1	0.2175	0.445	2.04598
MYO1H	0.105	0.215	2.04762
TNFRSF12A	15.1125	30.9575	2.04847
SLC2A3	4.2725	8.7625	2.05091
FOXQ1	0.8525	1.75	2.05279
TPI1P2	0.3225	0.6625	2.05426
FILIP1L	0.3	0.6175	2.05833
C13orf16	0.17	0.35	2.05882
S100A1	0.6675	1.3775	2.06367
RAD54L	0.19	0.3925	2.06579
IFITM4P	0.5675	1.1725	2.06608
USP2	0.225	0.465	2.06667
HIST1H2BJ	0.8825	1.825	2.06799
LFNG	0.5775	1.195	2.06926
ANGPTL4	105.573	218.465	2.06934
LDHC	0.21	0.435	2.07143
MSTO1	0.5225	1.0825	2.07177
PRPH2	0.13	0.27	2.07692
CXCL3	0.255	0.53	2.07843
ZCCHC5	0.1275	0.265	2.07843
BLK	0.0625	0.13	2.08
S100P	1.6875	3.5125	2.08148
LINGO1	0.1475	0.3075	2.08475
LOC653113	0.1175	0.245	2.08511
FAM86A	0.81	1.69	2.08642
PIRT	0.0275	0.0575	2.09091
NR4A2	0.465	0.9725	2.0914
INHBA	16.31	34.1175	2.09181
CDK15	0.515	1.0775	2.09223
KCTD14	0.1325	0.2775	2.09434
APOB48R	0.0775	0.1625	2.09677
LYPD5	0.195	0.41	2.10256
LYVE1	0.0725	0.1525	2.10345
TXNDC2	0.07	0.1475	2.10714
C19orf38	0.1775	0.375	2.11268
GADD45B	162.875	344.868	2.11738
KCND3	0.8875	1.88	2.11831
ANXA9	0.12	0.255	2.125
PIM3	4.25	9.035	2.12588
ODF3L2	0.1175	0.25	2.12766
TNNC2	4.5425	9.665	2.12768
RPL19P12	1.6075	3.425	2.13064
ASB2	0.0525	0.1125	2.14286
IMPG2	0.035	0.075	2.14286
CYP2B7P1	0.0525	0.1125	2.14286
RBPMS2	0.24	0.515	2.14583
C10orf136	0.125	0.27	2.16
ADAMTS3	0.045	0.0975	2.16667
FAM71F1	0.15	0.325	2.16667
NCRNA00255	0.09	0.195	2.16667
RPL23AP64	0.4575	0.9925	2.1694
ARID5A	0.9275	2.0175	2.1752
C15orf33	0.1525	0.3325	2.18033
SPRY4	4.4075	9.6125	2.18094
LDLR	5.11	11.145	2.18102
CEND1	0.1225	0.2675	2.18367
CCDC19	0.0675	0.1475	2.18519
C3orf15	0.04	0.0875	2.1875
SH3GL1P2	0.1575	0.345	2.19048
MT1F	0.4825	1.0575	2.19171
LENG1	3.605	7.9275	2.19903
TRPM3	0.025	0.055	2.2
DOCK2	0.075	0.165	2.2
RTN1	0.025	0.055	2.2
WFIKKN2	0.0725	0.16	2.2069
EFCAB4B	0.18	0.3975	2.20833
UBL4B	0.12	0.265	2.20833
CDKL5	0.1775	0.3925	2.21127
PDZD4	0.035	0.0775	2.21429
HES2	0.055	0.1225	2.22727
LOC100335030	0.055	0.1225	2.22727
C19orf26	0.3925	0.8775	2.23567
CDKL2	0.03	0.0675	2.25
LOC168474	0.03	0.0675	2.25
FAM181B	0.06	0.135	2.25
OGDHL	0.03	0.0675	2.25
NAB2	10.48	23.605	2.25239
FOXC2	8.72	19.65	2.25344
FAM196B	0.0775	0.175	2.25806
IRF1	4.975	11.26	2.26332
CLDN4	0.1775	0.4025	2.26761
SULT1A2	0.0925	0.21	2.27027
MKRN9P	0.2275	0.5175	2.27473
ASIP	0.1925	0.44	2.28571
ESRP2	0.035	0.08	2.28571
SNORD34	12.665	28.95	2.28583
RAPGEF4	0.06	0.1375	2.29167
SPRY2	6.3625	14.6275	2.29902
PLGLB1_dup2	0.025	0.0575	2.3
PLGLB2_dup2	0.025	0.0575	2.3
LOC285033	0.615	1.42	2.30894
NFKBID	0.585	1.355	2.31624
SARDH	0.315	0.73	2.31746
AZU1	0.195	0.4525	2.32051
KRT34	1.33	3.0875	2.32143
PECAM1	0.2925	0.68	2.32479
LOC100130331	1.3525	3.145	2.32532
PLK3	6.925	16.11	2.32635
MUC5B	0.0075	0.0175	2.33333
OXER1	0.1175	0.275	2.34043
MIRLET7B	20.4675	47.9325	2.34188
ARID3C	0.0725	0.17	2.34483
FAM156B_dup1	0.1875	0.44	2.34667
TIGD4	0.0575	0.135	2.34783
TLL2	0.0575	0.135	2.34783
KIF26B	0.715	1.68	2.34965
MAP3K14	1.1625	2.745	2.36129
MIR877	2.17	5.125	2.36175
TMEM105	0.0275	0.065	2.36364
PIM1	13.835	32.73	2.36574
LOC728264	1.78	4.2125	2.36657
SEC1	0.0475	0.1125	2.36842
PHACTR1	0.04	0.095	2.375
PYGM	0.08	0.19	2.375
ZBTB8B	0.02	0.0475	2.375
DKFZp686O1327	0.02	0.0475	2.375
MICALCL	0.06	0.1425	2.375
ADAMTSL2	0.085	0.2025	2.38235
LOC284454	4.5	10.7625	2.39167
HAS1	2.9875	7.1525	2.39414
CLCF1	4.6325	11.0975	2.39557
ANP32C	0.22	0.5275	2.39773
EGLN3	0.025	0.06	2.4
ILDR2	0.0125	0.03	2.4
RGS16	0.3375	0.81	2.4
MYL2	0.1	0.24	2.4
LIMS3_dup1	0.065	0.1575	2.42308
SYT17	0.08	0.195	2.4375
SNORD36A	1.965	4.7925	2.43893
C1QL4	0.1925	0.47	2.44156
LOC730755	0.1575	0.385	2.44444
PURG	0.0225	0.055	2.44444
TMEM217	0.045	0.11	2.44444
EMBP1	0.05	0.1225	2.45
IL12RB1	0.0275	0.0675	2.45455
KCND2	0.0275	0.0675	2.45455
CIB3	0.1475	0.3625	2.45763
IER5	19.905	49.02	2.4627
LOC100129269	0.075	0.185	2.46667
MT1JP	0.3625	0.895	2.46897
TMEFF2	0.0475	0.1175	2.47368
GRIP2	0.01	0.025	2.5
ATRNL1	0.01	0.025	2.5
ITK	0.03	0.075	2.5
PTPRB	0.025	0.0625	2.5
TRPM8	0.015	0.0375	2.5
LOC100505503_dup1	10.7475	27.0325	2.51524
RPS17_dup1	10.7475	27.0325	2.51524
TUBB2A	1.955	4.9225	2.5179
CRYBB2	0.2825	0.7125	2.52212
CCDC11	0.17	0.43	2.52941
SNORD84	3.5725	9.04	2.53044
C3orf52	0.1225	0.31	2.53061
SOX5	0.2	0.5075	2.5375
LOC723809	0.055	0.14	2.54545
CYR61	648.283	1651.1	2.54688
SNAI1	1.84	4.6925	2.55027
FCRLA	0.095	0.2425	2.55263
PTPRVP	0.0225	0.0575	2.55556
GTPBP6	0.765	1.955	2.55556
TMEM27	0.13	0.3325	2.55769
G0S2	3.2825	8.3975	2.55826
TNFSF9	2.38	6.1	2.56303
MIDN	24.6425	63.3075	2.56904
CNKSR2	0.0175	0.045	2.57143
PLCH2	0.035	0.09	2.57143
DUSP1	133.375	343.62	2.57634
MAFF	8.915	23.14	2.59563
UCN	0.23	0.5975	2.59783
CASS4	0.0375	0.0975	2.6
LOC90246	0.05	0.13	2.6
RNF126P1	0.1025	0.2675	2.60976
CTSL3	0.205	0.535	2.60976
PSD2	0.09	0.235	2.61111
SNORD71	0.8025	2.1	2.61682
C1QTNF4	0.085	0.2225	2.61765
PPP1R15A	31.705	83.1325	2.62206
LIPG	0.02	0.0525	2.625
SEZ6	0.02	0.0525	2.625
SLC45A2	0.02	0.0525	2.625
NOS1AP	0.02	0.0525	2.625
TFAMP1	0.0475	0.125	2.63158
SPATA24	0.685	1.81	2.64234
LOC723972	0.425	1.125	2.64706
LY86-AS1	0.0425	0.1125	2.64706
PRKACG	0.1725	0.4575	2.65217
ID3	19.47	51.7275	2.65678
WNT2	0.015	0.04	2.66667
MUC2	0.0075	0.02	2.66667
HSP90AA6P	0.22	0.5875	2.67045
DCT	0.055	0.1475	2.68182
LOC649330	0.85	2.2875	2.69118
DYNLRB2	0.6975	1.8775	2.69176
HNRNPCL1	0.7675	2.0725	2.70033
FLRT3	0.0175	0.0475	2.71429
SERTAD3	10.075	27.3475	2.71439
FAM66B	0.0625	0.17	2.72
KLF10	16.1875	44.035	2.72031
PTPN6	0.045	0.1225	2.72222
HSH2D	0.0725	0.1975	2.72414
JMJD6	2.75	7.4975	2.72636
CISH	0.1875	0.5125	2.73333
ANKLE1	0.0375	0.1025	2.73333
NAA11	0.085	0.2325	2.73529
GNMT	0.0975	0.2675	2.74359
C3orf32	0.05	0.1375	2.75
HERC2P3	0.03	0.0825	2.75
NCRNA00271	0.0675	0.1875	2.77778
KLRK1	0.1025	0.285	2.78049
GPC2	0.0925	0.2575	2.78378
RRAD	1.555	4.3425	2.7926
RASAL3	0.0375	0.105	2.8
IL1R2	0.1075	0.3025	2.81395
FAM35B2	0.0275	0.0775	2.81818
CH25H	0.0425	0.12	2.82353
LIMS3-LOC440895_dup1	0.045	0.1275	2.83333
SNORD35B	5.99	17.0275	2.84265
MYH11	0.1025	0.2925	2.85366
LDLRAD2	0.0175	0.05	2.85714
KGFLP1	0.1425	0.4075	2.85965
BCL3	6.14	17.635	2.87215
LOC100292680	0.04	0.115	2.875
AIPL1	0.02	0.0575	2.875
OTUD7A	0.045	0.13	2.88889
GYPE	0.0475	0.1375	2.89474
HIST1H2BC	0.95	2.7575	2.90263
FUNDC2P2	0.08	0.2325	2.90625
AADACL3	0.0275	0.08	2.90909
CDH1	0.0575	0.1675	2.91304
FLJ34503	0.03	0.0875	2.91667
TMPRSS5	0.04	0.1175	2.9375
LOC100287227	0.09	0.265	2.94444
C11orf96	6.43	18.9475	2.94673
NR4A3	0.3575	1.055	2.95105
LOC100129148	0.0975	0.29	2.97436
LOC440563	0.0425	0.1275	3
ABCB11	0.0175	0.0525	3
GAD1	0.03	0.09	3
TEKT2	0.0325	0.0975	3
C9orf100	0.0325	0.0975	3
CATSPER2P1	0.0275	0.0825	3
CNGB3	0.0075	0.0225	3
KCNK4	0.03	0.09	3
MMP25	0.015	0.045	3
NPAS4	0.0575	0.1725	3
TMC1	0.025	0.075	3
PTGS2	0.6875	2.0725	3.01455
HCK	0.13	0.3925	3.01923
PLA2G2A	0.085	0.2575	3.02941
MCM3AP-AS1	0.06	0.1825	3.04167
C2orf83	0.045	0.1375	3.05556
PMAIP1	0.75	2.295	3.06
RIBC1	0.0825	0.2525	3.06061
TXK	0.03	0.0925	3.08333
C21orf82	0.0275	0.085	3.09091
PLCXD1	0.0275	0.085	3.09091
RHOB	134.762	417.99	3.10168
CNTD1	0.0225	0.07	3.11111
SIDT1	0.02	0.0625	3.125
SLC6A13	0.0375	0.1175	3.13333
MIR145	4.66	14.605	3.13412
SPTA1	0.0175	0.055	3.14286
C1orf94	0.0125	0.04	3.2
LOC151174	0.025	0.08	3.2
RPH3A	0.0125	0.04	3.2
LOC100130015	0.06	0.1925	3.20833
CHRNA10	0.1025	0.33	3.21951
LOC728855_dup2	0.0825	0.2675	3.24242
KCNU1	0.01	0.0325	3.25
LRRC3	0.0875	0.285	3.25714
ABCC11	0.035	0.115	3.28571
MUSTN1	0.11	0.3625	3.29545
FSCN3	0.025	0.0825	3.3
HAL	0.015	0.05	3.33333
C7orf65	0.015	0.05	3.33333
LOC339822	0.0225	0.075	3.33333
LOC283440	0.065	0.2175	3.34615
GATSL1	0.1	0.335	3.35
HEYL	0.055	0.185	3.36364
LOC283875	0.0125	0.0425	3.4
GPR3	0.0675	0.23	3.40741
CLDN2	0.0175	0.06	3.42857
SLC25A25	3.5025	12.0175	3.43112
C16orf81	0.0925	0.3175	3.43243
NR5A1	0.0225	0.0775	3.44444
ZC3H12A	2.57	8.8675	3.45039
SNORD100	6.5975	22.9425	3.47745
TRIB1	3.3425	11.685	3.49589
DRD1	0.04	0.14	3.5
EPHX3	0.015	0.0525	3.5
NKAIN4	0.02	0.07	3.5
POU4F2	0.01	0.035	3.5
NNAT	0.0575	0.2025	3.52174
SERPINE1	182.998	650.455	3.55445
SNORA52	0.9675	3.4575	3.57364
CSF3R	0.03	0.1075	3.58333
SLC15A5	0.025	0.09	3.6
SNORD114-28	0.6	2.1675	3.6125
HCN4	0.0075	0.0275	3.66667
MAGEC1	0.015	0.055	3.66667
SERTAD1	10	36.8675	3.68675
IER5L	2.7525	10.315	3.7475
PPY	0.07	0.2625	3.75
TDRD12	0.0225	0.085	3.77778
CD226	0.0125	0.0475	3.8
MIR92B	0.44	1.6725	3.80114
EGR1	145.072	553.815	3.81751
LOC392232	0.0275	0.105	3.81818
OR5C1	0.055	0.21	3.81818
LOC653712	0.0275	0.105	3.81818
TAS2R5	0.0475	0.1825	3.84211
MYC	47.6875	184.025	3.85898
OLR1	0.02	0.0775	3.875
PYHIN1	0.02	0.0775	3.875
FOSB	22.4	86.955	3.88192
RACGAP1P	0.05	0.195	3.9
DUSP8	0.0775	0.305	3.93548
NXNL1	0.0275	0.11	4
PPP1R1B	0.015	0.06	4
DNASE2B	0.02	0.08	4
FRMD7	0.0225	0.09	4
NLRP4	0.0075	0.03	4
NUAK2	1.425	5.7225	4.01579
OR2A20P_dup2	0.0475	0.1925	4.05263
MIR24-2	2.39	9.7625	4.08473
ATP13A4	0.02	0.0825	4.125
CDC20B	0.0175	0.0725	4.14286
MIA	0.1325	0.55	4.15094
BHLHE40	4.305	17.9325	4.16551
CHODL	0.015	0.0625	4.16667
DCST1	0.0125	0.0525	4.2
KLF2	32.855	138.59	4.21823
C6orf99	0.05	0.2125	4.25
CTRC	0.055	0.2375	4.31818
ZNF556	0.015	0.065	4.33333
C18orf34	0.0075	0.0325	4.33333
FRMD3	0.0225	0.0975	4.33333
FOLR2	0.02	0.0875	4.375
THEMIS	0.0125	0.055	4.4
GLT1D1	0.0125	0.055	4.4
LOC728758	0.0475	0.21	4.42105
FOSL1	11.55	51.1525	4.42879
LOC284276	0.0275	0.1225	4.45455
KIF26A	0.005	0.0225	4.5
KEL	0.01	0.045	4.5
TMC5	0.005	0.0225	4.5
ZFP36	41.3125	186.83	4.52236
OR2A9P_dup2	0.0425	0.1925	4.52941
RGS7	0.03	0.1375	4.58333
SNORA48	0.5975	2.7525	4.60669
MIOX	0.0325	0.15	4.61538
DUSP2	0.7525	3.48	4.62458
ADRA2A	0.02	0.0925	4.625
C2orf39	0.0275	0.1275	4.63636
LOC100302650	0.065	0.305	4.69231
EEF1A2	0.0175	0.0825	4.71429
HIST1H4C	0.0775	0.3675	4.74194
RAD21L1	0.02	0.095	4.75
TUBBP5	0.025	0.12	4.8
CCDC147	0.0525	0.2525	4.80952
ATF3	4.745	22.9975	4.84668
LOC100130093	0.025	0.1225	4.9
SERPINB2	0.2225	1.0925	4.91011
RBP7	0.03	0.1475	4.91667
GDF15	3.2775	16.1425	4.92525
ID1	5.1975	25.6025	4.92593
HES1	3.4525	17.1	4.95293
LOC728377	0.01	0.05	5
BTK	0.01	0.05	5
C6	0.02	0.1	5
CLDN5	0.0075	0.0375	5
SNORD68	0.9475	4.7925	5.05805
BIN2	0.025	0.1275	5.1
MIR3653	0.2775	1.43	5.15315
SNORD125	0.3175	1.6375	5.15748
CAV3	0.015	0.0775	5.16667
DMBX1	0.015	0.0775	5.16667
KRT24	0.015	0.0775	5.16667
CPA5	0.0125	0.065	5.2
KRTAP1-3	0.04	0.21	5.25
SFTPC	0.02	0.105	5.25
SCARNA4	0.19	1.0025	5.27632
CLDN20	0.015	0.08	5.33333
DUSP5	17.5625	94.075	5.35658
GAPDHS	0.0125	0.0675	5.4
SFRP5	0.0375	0.2025	5.4
IER3	13.9225	75.2075	5.40187
LRRIQ4	0.03	0.1625	5.41667
SNORA9	0.3275	1.7975	5.48855
EGR2	8.3525	46.31	5.54445
PGK2	0.1325	0.7375	5.56604
HBEGF	0.2175	1.2175	5.5977
SERPIND1	0.02	0.1125	5.625
FGF17	0.015	0.085	5.66667
OR9A4	0.015	0.085	5.66667
NMU	0.0225	0.1275	5.66667
ARHGDIG	0.0325	0.1875	5.76923
SAA4	0.03	0.175	5.83333
LOC400548	0.0175	0.1025	5.85714
C6orf25	0.085	0.5025	5.91176
C6orf118	0.01	0.06	6
IL1B	0.015	0.09	6
LEFTY2	0.0075	0.045	6
LOC653501_dup1	0.005	0.03	6
SNORA55	0.225	1.355	6.02222
ZNF534	0.0325	0.1975	6.07692
SOCS3	13.9725	85.21	6.09841
SNORD98	0.3775	2.315	6.13245
UPK1B	0.0175	0.1075	6.14286
LOC200772	0.0075	0.0475	6.33333
ALOXE3	0.0125	0.08	6.4
ABCC13	0.015	0.0975	6.5
GLB1L2	0.01	0.065	6.5
INHBE	0.01	0.065	6.5
LRRIQ1	0.0075	0.05	6.66667
RAB39	0.0075	0.05	6.66667
CCL25	0.055	0.375	6.81818
MTVR2	0.0225	0.155	6.88889
IER2	18.2275	127.445	6.99191
C2orf48	0.0075	0.0525	7
LRMP	0.0075	0.0525	7
CSRNP1	2.4075	17.0675	7.0893
LCN2	0.0225	0.1625	7.22222
GNA15	0.01	0.0725	7.25
UBXN10	0.0075	0.055	7.33333
TNFRSF17	0.0125	0.0925	7.4
OR4D9	0.0125	0.095	7.6
LOC347411	0.02	0.1525	7.625
MAGEA11	0.0075	0.0575	7.66667
CCL19	0.0425	0.3275	7.70588
LOC728460	0.0275	0.2125	7.72727
SNORD113-4	0.49	3.7875	7.72959
BTG4	0.01	0.0775	7.75
JUN	12.375	97.475	7.87677
MIR761	0.2075	1.6425	7.91566
LOC642006	0.0125	0.1	8
AGRP	0.03	0.245	8.16667
HIST1H2BO	0.025	0.205	8.2
SNORA80	0.0925	0.7825	8.45946
JUNB	40.1825	342.105	8.51378
ARGFX	0.0275	0.235	8.54545
INHBC	0.015	0.13	8.66667
CTAGE9	0.0075	0.065	8.66667
ASGR2	0.01	0.0875	8.75
TTC22	0.0025	0.0225	9
LOC100144602	0.01	0.09	9
LIF	0.9475	8.5325	9.00528
SNORA38B	0.135	1.31	9.7037
IGFBPL1	0.015	0.1475	9.83333
EGR3	5.3225	52.685	9.89854
KRT32	0.005	0.05	10
PSORS1C2	0.01	0.1	10
ZNF658B_dup1	0.0025	0.025	10
SNORD92	0.2075	2.1275	10.253
NR4A1	14.3525	148.772	10.3656
IL6	0.245	2.565	10.4694
LOC100129827	0.0175	0.185	10.5714
EBI3	0.0225	0.245	10.8889
SNORD52	0.79	8.9225	11.2943
FAM183A	0.0125	0.15	12
DPPA5	0.01	0.1225	12.25
ARC	0.0725	0.9125	12.5862
EGR4	0.0075	0.0975	13
CAPSL	0.005	0.0675	13.5
SNORA71C	0.0425	0.5875	13.8235
TTC29	0.015	0.2075	13.8333
SNORD36B	0.175	2.445	13.9714
INGX	0.005	0.075	15
SNORD64	0.18	2.9375	16.3194
HIST2H2BF_dup2	0.005	0.0825	16.5
CDH20	0.0025	0.0425	17
RAB40AL	0.005	0.0875	17.5
C1orf230	0.03	0.5325	17.75
SNORA1	0.0975	1.7675	18.1282
HIST1H2AL	0.0125	0.23	18.4
MIR149	0.07	1.3575	19.3929
SNORD11	0.0775	1.5675	20.2258
ADAM21P1	0.0025	0.0525	21
C4orf44	0.01	0.21	21
FAM57B	0.005	0.1225	24.5
MIR573	0.1275	3.64	28.549
FGF10	0.01	0.3375	33.75
LAIR2	0.0175	10.1675	581
GAL3ST3	0	0.0175	#DIV/0!
PATE4	0	0.03	#DIV/0!
RIMBP3C_dup1	0	0.03	#DIV/0!
RIMBP3B_dup1	0	0.035	#DIV/0!
ENTPD8	0	0.045	#DIV/0!
TUBA3E	0	0.0475	#DIV/0!
CLEC18C	0	0.0475	#DIV/0!
TUBB4Q	0	0.05	#DIV/0!
GPR33	0	0.055	#DIV/0!
RGR	0	0.0575	#DIV/0!
GNG3	0	0.0625	#DIV/0!
FAM66A	0	0.085	#DIV/0!
GAGE2B	0	0.095	#DIV/0!
HIST2H2AA3_dup2	0	0.225	#DIV/0!
HIST2H2AA4_dup2	0	0.225	#DIV/0!
SNORA34	0	0.36	#DIV/0!
RNU4ATAC	0	0.4775	#DIV/0!
SNORD88B	0	0.4775	#DIV/0!
MIR3939	0	0.5175	#DIV/0!
MIR1291	0	0.5675	#DIV/0!
MIR132	0	0.6525	#DIV/0!
MIR3662	0	0.71	#DIV/0!
SNORA2B	0	0.845	#DIV/0!
